# Supplementary material for: The effects of storage temperature on PBMC gene expression
Source: BMC Immunol. 2016 Mar 15;17:6. doi: 10.1186/s12865-016-0144-1 (PMC4791795; doi:10.1186/s12865-016-0144-1)
Supplement: Additional file 1: — Supplemental data for Table 1. Provides a list of the 1,367 affected genes that demonstrated an increase or decrease in gene expression greater than 3-fold from 14 month cryopreserved PBMCs after they were thawed as compared to fresh PBMCs. It also contains a list of the 18 genes that were affected more than 3-fold when cryopreserved PBMCs were thawed after 14 months of storage at −150 °C versus −80 °C. (XLSX 191 kb) [file 12865_2016_144_MOESM1_ESM.xlsx]

## Sheet: 1376
Affymetrix Probeset ID	Entrez Gene ID	Gene Symbol	Cluster	Gene Name	RefSeq Transcript ID	Fold-Change( LN2 vs. Fresh)	Fold-Change(Cycled vs. Fresh)	Fold-Change(-80C vs. Fresh)	Fold-Change(Cycled vs. LN2)	Fold-Change(-80C vs. LN2)
217996_at	22822	PHLDA1	1	pleckstrin homology-like domain, family A, member 1	NM_007350	56.9848	75.0188	58.2789	1.31647	1.02271
204614_at	5055	SERPINB2	1	serpin peptidase inhibitor, clade B (ovalbumin), member 2	NM_001143818 /// NM_002575	53.3863	65.6548	66.2198	1.22981	1.24039
211506_s_at	3576	IL8	1	interleukin 8	NM_000584	50.8366	77.1541	69.9861	1.51769	1.37669
235086_at	7057	THBS1	1	thrombospondin 1	NM_003246	41.8387	45.5454	35.4264	1.0886	-1.181
36711_at	23764	MAFF	1	v-maf musculoaponeurotic fibrosarcoma oncogene homolog F (avian)	NM_001161572 /// NM_001161573 /// NM_001161574 /// NM_012323 /// NM_152878	41.6216	45.3831	61.829	1.09037	1.4855
223484_at	84419	C15orf48	1	chromosome 15 open reading frame 48	NM_032413 /// NM_197955	38.3261	42.2065	15.811	1.10125	-2.42402
216248_s_at	4929	NR4A2	1	nuclear receptor subfamily 4, group A, member 2	NM_006186 /// NM_173171 /// NM_173172 /// NM_173173	34.9239	36.6633	53.8442	1.04981	1.54176
204622_x_at	4929	NR4A2	1	nuclear receptor subfamily 4, group A, member 2	NM_006186 /// NM_173171 /// NM_173172 /// NM_173173	29.8331	30.523	45.023	1.02313	1.50916
209959_at	8013	NR4A3	1	nuclear receptor subfamily 4, group A, member 3	NM_006981 /// NM_173198 /// NM_173199 /// NM_173200	28.6585	28.2625	32.5254	-1.01401	1.13493
205767_at	2069	EREG	1	epiregulin	NM_001432	26.2969	38.6573	46.7847	1.47003	1.77909
227613_at	55422	ZNF331	1	zinc finger protein 331	NM_001079906 /// NM_001079907 /// NM_001253798 /// NM_001253799 /// NM_001253800 /// NM	26.1338	24.9511	29.9422	-1.0474	1.14573
201490_s_at	10105	PPIF	1	peptidylprolyl isomerase F	NM_005729	26.0485	27.8053	18.7029	1.06744	-1.39275
201109_s_at	7057	THBS1	1	thrombospondin 1	NM_003246	26.0183	26.478	19.5301	1.01767	-1.33221
201324_at	2012	EMP1	1	epithelial membrane protein 1	NM_001423	25.474	34.2504	20.0911	1.34452	-1.26793
201110_s_at	7057	THBS1	1	thrombospondin 1	NM_003246	24.4294	24.4273	17.3461	-1.00009	-1.40835
202859_x_at	3576	IL8	1	interleukin 8	NM_000584	24.2395	30.3697	33.8761	1.25291	1.39756
204014_at	1846	DUSP4	1	dual specificity phosphatase 4	NM_001394 /// NM_057158	24.0567	21.4464	17.1145	-1.12171	-1.40563
201195_s_at	8140	SLC7A5	1	solute carrier family 7 (amino acid transporter light chain, L system), member 5	NM_003486	24.014	23.2863	18.5061	-1.03125	-1.29763
209774_x_at	2920	CXCL2	1	chemokine (C-X-C motif) ligand 2	NM_002089	22.297	40.7534	43.8962	1.82775	1.96871
219228_at	55422	ZNF331	1	zinc finger protein 331	NM_001079906 /// NM_001079907 /// NM_001253798 /// NM_001253799 /// NM_001253800 /// NM	21.4029	19.6569	28.0862	-1.08883	1.31226
202768_at	2354	FOSB	1	FBJ murine osteosarcoma viral oncogene homolog B	NM_001114171 /// NM_006732	21.2473	28.2124	45.6731	1.32781	2.14959
202988_s_at	5996	RGS1	1	regulator of G-protein signaling 1	NM_002922	21.2081	21.1901	31.1939	-1.00085	1.47085
205330_at	4330	MN1	1	meningioma (disrupted in balanced translocation) 1	NM_002430	21.2025	21.5756	12.3463	1.01759	-1.71731
39402_at	3553	IL1B	1	interleukin 1, beta	NM_000576	20.9581	29.5895	36.4853	1.41184	1.74086
204621_s_at	4929	NR4A2	1	nuclear receptor subfamily 4, group A, member 2	NM_006186 /// NM_173171 /// NM_173172 /// NM_173173	20.6127	21.9893	31.1509	1.06679	1.51125
203887_s_at	7056	THBD	1	thrombomodulin	NM_000361	20.6094	23.3426	20.9263	1.13262	1.01538
211458_s_at	23710 /// 23766	GABARAPL1 /// GABARAPL3	1	GABA(A) receptor-associated protein like 1 /// GABA(A) receptors associated protein lik	NM_031412 /// NR_028287	18.6348	18.469	15.3333	-1.00898	-1.21531
205067_at	3553	IL1B	1	interleukin 1, beta	NM_000576	18.4705	27.1841	30.1504	1.47175	1.63235
201489_at	10105	PPIF	1	peptidylprolyl isomerase F	NM_005729	18.1461	18.7719	14.4524	1.03448	-1.25558
207978_s_at	8013	NR4A3	1	nuclear receptor subfamily 4, group A, member 3	NM_006981 /// NM_173198 /// NM_173199 /// NM_173200	18.1216	20.3576	23.2246	1.12339	1.2816
203411_s_at	4000	LMNA	1	lamin A/C	NM_001257374 /// NM_005572 /// NM_170707 /// NM_170708 /// NR_047544 /// NR_047545	17.9292	19.6419	18.2613	1.09552	1.01852
1554600_s_at	4000	LMNA	1	lamin A/C	NM_001257374 /// NM_005572 /// NM_170707 /// NM_170708 /// NR_047544 /// NR_047545	17.8489	19.9476	16.2391	1.11758	-1.09913
225842_at	22822	PHLDA1	1	pleckstrin homology-like domain, family A, member 1	NM_007350	17.5616	20.9854	13.149	1.19496	-1.33558
210004_at	4973	OLR1	1	oxidized low density lipoprotein (lectin-like) receptor 1	NM_001172632 /// NM_001172633 /// NM_002543	17.4193	22.8672	8.42203	1.31275	-2.0683
207674_at	2204	FCAR	1	Fc fragment of IgA, receptor for	NM_002000 /// NM_133269 /// NM_133271 /// NM_133272 /// NM_133273 /// NM_133274 /// NM_	16.9453	19.1756	12.62	1.13162	-1.34273
224836_at	58476	TP53INP2	1	tumor protein p53 inducible nuclear protein 2	NM_021202	16.3344	18.4348	15.0423	1.12859	-1.0859
208869_s_at	23710	GABARAPL1	1	GABA(A) receptor-associated protein like 1	NM_031412	15.6667	16.0737	13.0518	1.02598	-1.20035
210512_s_at	7422	VEGFA	1	vascular endothelial growth factor A	NM_001025366 /// NM_001025367 /// NM_001025368 /// NM_001025369 /// NM_001025370 /// NM	15.4684	15.4757	11.5473	1.00047	-1.33956
203888_at	7056	THBD	1	thrombomodulin	NM_000361	15.394	17.7318	12.9609	1.15186	-1.18773
212665_at	25976	TIPARP	1	TCDD-inducible poly(ADP-ribose) polymerase	NM_001184717 /// NM_001184718 /// NM_015508	15.121	15.0161	21.0014	-1.00699	1.38889
204440_at	9308	CD83	1	CD83 molecule	NM_001040280 /// NM_001251901 /// NM_004233	15.0822	17.7564	20.3787	1.17731	1.35118
226982_at	22936	ELL2	1	elongation factor, RNA polymerase II, 2	NM_012081	14.9897	14.3765	9.7275	-1.04265	-1.54096
204141_at	7280	TUBB2A	1	tubulin, beta 2A class IIa	NM_001069	14.917	18.9206	16.6862	1.26839	1.1186
230511_at	1390	CREM	1	cAMP responsive element modulator	NM_001267562 /// NM_001267563 /// NM_001267564 /// NM_001267565 /// NM_001267566 /// NM	14.476	12.5957	11.3829	-1.14928	-1.27173
218723_s_at	28984	RGCC	1	regulator of cell cycle	NM_014059	14.2971	15.7943	16.1922	1.10472	1.13256
1554999_at	153020	RASGEF1B	1	RasGEF domain family, member 1B	NM_152545	14.2789	16.7928	13.8019	1.17606	-1.03456
202672_s_at	467	ATF3	1	activating transcription factor 3	NM_001030287 /// NM_001040619 /// NM_001206484 /// NM_001206485 /// NM_001206486 /// NM	14.1975	19.5603	41.1843	1.37773	2.90082
226099_at	22936	ELL2	1	elongation factor, RNA polymerase II, 2	NM_012081	14.1382	15.9043	9.76866	1.12492	-1.44731
211307_s_at	2204	FCAR	1	Fc fragment of IgA, receptor for	NM_002000 /// NM_133269 /// NM_133271 /// NM_133272 /// NM_133273 /// NM_133274 /// NM_	13.7829	14.3078	5.55884	1.03809	-2.47945
216834_at	5996	RGS1	1	regulator of G-protein signaling 1	NM_002922	13.7405	13.0716	18.5689	-1.05117	1.3514
217739_s_at	10135	NAMPT	1	nicotinamide phosphoribosyltransferase	NM_005746 /// NM_182790	13.5696	13.8498	12.5489	1.02065	-1.08134
207630_s_at	1390	CREM	1	cAMP responsive element modulator	NM_001267562 /// NM_001267563 /// NM_001267564 /// NM_001267565 /// NM_001267566 /// NM	13.0518	12.3503	8.76391	-1.05681	-1.48927
209967_s_at	1390	CREM	1	cAMP responsive element modulator	NM_001267562 /// NM_001267563 /// NM_001267564 /// NM_001267565 /// NM_001267566 /// NM	12.9078	11.2777	9.84983	-1.14455	-1.31046
1555167_s_at	10135	NAMPT	1	nicotinamide phosphoribosyltransferase	NM_005746 /// NM_182790	12.8165	14.2213	9.69617	1.10961	-1.32181
201625_s_at	3638	INSIG1	1	insulin induced gene 1	NM_005542 /// NM_198336 /// NM_198337	12.7584	13.1284	9.08836	1.029	-1.40381
205193_at	23764	MAFF	1	v-maf musculoaponeurotic fibrosarcoma oncogene homolog F (avian)	NM_001161572 /// NM_001161573 /// NM_001161574 /// NM_012323 /// NM_152878	12.606	14.2518	18.4718	1.13056	1.46532
212086_x_at	4000	LMNA	1	lamin A/C	NM_001257374 /// NM_005572 /// NM_170707 /// NM_170708 /// NR_047544 /// NR_047545	12.4173	13.0354	13.4465	1.04978	1.08289
201627_s_at	3638	INSIG1	1	insulin induced gene 1	NM_005542 /// NM_198336 /// NM_198337	12.0733	12.1905	8.01232	1.0097	-1.50685
204015_s_at	1846	DUSP4	1	dual specificity phosphatase 4	NM_001394 /// NM_057158	11.9291	11.5429	9.65188	-1.03346	-1.23593
1559975_at	694	BTG1	1	B-cell translocation gene 1, anti-proliferative	NM_001731	11.9222	13.0094	11.2141	1.0912	-1.06314
237252_at	7056	THBD	1	thrombomodulin	NM_000361	11.7096	12.9765	7.81706	1.10819	-1.49795
204790_at	4092	SMAD7	1	SMAD family member 7	NM_001190821 /// NM_001190822 /// NM_001190823 /// NM_005904	11.6808	11.7304	9.46182	1.00425	-1.23452
204784_s_at	4291	MLF1	1	myeloid leukemia factor 1	NM_001130156 /// NM_001130157 /// NM_001195432 /// NM_001195433 /// NM_001195434 /// NM	11.4765	13.4876	14.0919	1.17523	1.22788
214508_x_at	1390	CREM	1	cAMP responsive element modulator	NM_001267562 /// NM_001267563 /// NM_001267564 /// NM_001267565 /// NM_001267566 /// NM	11.3839	10.6398	8.78996	-1.06993	-1.2951
229221_at	960	CD44	1	CD44 molecule (Indian blood group)	NM_000610 /// NM_001001389 /// NM_001001390 /// NM_001001391 /// NM_001001392 /// NM_00	11.234	13.5171	10.2642	1.20323	-1.09448
226034_at	1846	DUSP4	1	dual specificity phosphatase 4	NM_001394 /// NM_057158	10.8857	10.2765	7.19377	-1.05928	-1.51321
210365_at	861 /// 100506403	LOC100506403 /// RUNX1	1	uncharacterized LOC100506403 /// runt-related transcription factor 1	NM_001001890 /// NM_001122607 /// NM_001754 /// NR_073512 /// XR_109672 /// XR_133274 /	10.8748	12.9989	10.0717	1.19532	-1.07974
230380_at	83591	THAP2	1	THAP domain containing, apoptosis associated protein 2	NM_031435	10.6278	15.9985	13.101	1.50534	1.23271
225557_at	64651	CSRNP1	1	cysteine-serine-rich nuclear protein 1	NM_033027	10.2723	11.0398	14.7697	1.07471	1.43782
201626_at	3638	INSIG1	1	insulin induced gene 1	NM_005542 /// NM_198336 /// NM_198337	10.2238	10.4512	7.96026	1.02225	-1.28435
206342_x_at	3423	IDS	1	iduronate 2-sulfatase	NM_000202 /// NM_001166550 /// NM_006123	10.2228	10.6492	9.45711	1.04171	-1.08097
202464_s_at	5209	PFKFB3	1	6-phosphofructo-2-kinase/fructose-2,6-biphosphatase 3	NM_001145443 /// NM_004566	10.1719	10.3069	9.49589	1.01327	-1.07119
201325_s_at	2012	EMP1	1	epithelial membrane protein 1	NM_001423	9.94343	14.1896	7.12836	1.42703	-1.39491
202684_s_at	8731	RNMT	1	RNA (guanine-7-) methyltransferase	NM_003799	9.93702	10.1524	7.22251	1.02168	-1.37584
208868_s_at	23710	GABARAPL1	1	GABA(A) receptor-associated protein like 1	NM_031412	9.90338	10.166	7.76039	1.02652	-1.27615
222449_at	56937	PMEPA1	1	prostate transmembrane protein, androgen induced 1	NM_001255976 /// NM_020182 /// NM_199169 /// NM_199170 /// NM_199171	9.8635	9.38743	3.45858	-1.05071	-2.8519
1554906_a_at	10200	MPHOSPH6	1	M-phase phosphoprotein 6	NM_005792	9.67029	8.88466	6.54487	-1.08842	-1.47754
206683_at	7718	ZNF165	1	zinc finger protein 165	NM_003447	9.58043	14.3783	10.5556	1.5008	1.10179
239835_at	84541	KBTBD8	1	kelch repeat and BTB (POZ) domain containing 8	NM_032505	9.46368	10.9299	8.33904	1.15493	-1.13486
209803_s_at	7262	PHLDA2	1	pleckstrin homology-like domain, family A, member 2	NM_003311	9.45042	11.754	16.5756	1.24376	1.75395
209191_at	84617	TUBB6	1	tubulin, beta 6 class V	NM_032525	9.19615	10.3708	5.94888	1.12774	-1.54586
225612_s_at	84002	B3GNT5	1	UDP-GlcNAc:betaGal beta-1,3-N-acetylglucosaminyltransferase 5	NM_032047	9.19252	11.2407	5.32761	1.22281	-1.72545
202948_at	3554	IL1R1	1	interleukin 1 receptor, type I	NM_000877	9.13841	8.73945	2.2416	-1.04565	-4.07674
217997_at	22822	PHLDA1	1	pleckstrin homology-like domain, family A, member 1	NM_007350	8.93925	11.5934	6.7105	1.29691	-1.33213
218880_at	2355	FOSL2	1	FOS-like antigen 2	NM_005253	8.8026	9.32411	7.91447	1.05925	-1.11222
202014_at	23645	PPP1R15A	1	protein phosphatase 1, regulatory subunit 15A	NM_014330	8.74544	11.4123	14.5823	1.30495	1.66742
217738_at	10135	NAMPT	1	nicotinamide phosphoribosyltransferase	NM_005746 /// NM_182790	8.57692	8.60149	7.71126	1.00287	-1.11226
201108_s_at	7057	THBS1	1	thrombospondin 1	NM_003246	8.4772	8.7146	5.70144	1.028	-1.48685
205896_at	6583	SLC22A4	1	solute carrier family 22 (organic cation/ergothioneine transporter), member 4	NM_003059	8.43069	8.60187	4.15337	1.0203	-2.02984
202284_s_at	1026	CDKN1A	1	cyclin-dependent kinase inhibitor 1A (p21, Cip1)	NM_000389 /// NM_001220777 /// NM_001220778 /// NM_078467 /// NR_037150	8.42694	9.3751	9.35259	1.11251	1.10984
205027_s_at	1326	MAP3K8	1	mitogen-activated protein kinase kinase kinase 8	NM_001244134 /// NM_005204	8.39025	9.93959	9.20428	1.18466	1.09702
223584_s_at	25948	KBTBD2	1	kelch repeat and BTB (POZ) domain containing 2	NM_015483	8.23871	8.21566	7.74354	-1.00281	-1.06395
203751_x_at	3727	JUND	1	jun D proto-oncogene	NM_005354	8.21989	8.02224	5.55877	-1.02464	-1.47872
214326_x_at	3727	JUND	1	jun D proto-oncogene	NM_005354	8.20208	8.09981	5.53922	-1.01263	-1.48073
202871_at	9618	TRAF4	1	TNF receptor-associated factor 4	NM_004295 /// NM_145751	8.18224	8.21182	7.17151	1.00361	-1.14094
206157_at	5806	PTX3	1	pentraxin 3, long	NM_002852	8.09975	10.2139	6.65635	1.26101	-1.21685
219312_s_at	65986	ZBTB10	1	zinc finger and BTB domain containing 10	NM_001105539 /// NM_001277145 /// NM_023929	8.07791	10.7375	11.3332	1.32924	1.40298
210837_s_at	5144	PDE4D	1	phosphodiesterase 4D, cAMP-specific	NM_001104631 /// NM_001165899 /// NM_001197218 /// NM_001197219 /// NM_001197220 /// NM	7.99145	8.15278	7.13805	1.02019	-1.11956
212722_s_at	23210	JMJD6	1	jumonji domain containing 6	NM_001081461 /// NM_015167	7.83395	8.30713	9.47804	1.0604	1.20987
1557257_at	8915	BCL10	1	B-cell CLL/lymphoma 10	NM_003921	7.83286	9.59192	9.89628	1.22457	1.26343
205220_at	8843	HCAR3	1	hydroxycarboxylic acid receptor 3	NM_006018	7.77717	13.3188	21.6507	1.71255	2.78387
227718_at	5814	PURB	1	purine-rich element binding protein B	NM_033224	7.76841	7.39554	6.65013	-1.05042	-1.16816
201695_s_at	4860	PNP	1	purine nucleoside phosphorylase	NM_000270	7.65553	8.87746	6.42943	1.15961	-1.1907
214230_at	998	CDC42	1	cell division cycle 42	NM_001039802 /// NM_001791 /// NM_044472	7.57165	7.5446	6.88704	-1.00359	-1.09941
214446_at	22936	ELL2	1	elongation factor, RNA polymerase II, 2	NM_012081	7.55495	8.04573	4.58587	1.06496	-1.64744
37028_at	23645	PPP1R15A	1	protein phosphatase 1, regulatory subunit 15A	NM_014330	7.52838	9.77049	13.301	1.29782	1.76678
241985_at	133746	JMY	1	junction mediating and regulatory protein, p53 cofactor	NM_152405	7.50758	8.42223	9.24899	1.12183	1.23195
214157_at	2778	GNAS	1	GNAS complex locus	NM_000516 /// NM_001077488 /// NM_001077489 /// NM_001077490 /// NM_016592 /// NM_08042	7.43531	8.29422	6.41597	1.11552	-1.15887
223567_at	10501	SEMA6B	1	sema domain, transmembrane domain (TM), and cytoplasmic domain, (semaphorin) 6B	NM_020241 /// NM_032108 /// NM_133327	7.38585	6.75893	2.43108	-1.09275	-3.0381
204420_at	8061	FOSL1	1	FOS-like antigen 1	NM_005438	7.38181	8.41296	6.63654	1.13969	-1.1123
202435_s_at	1545	CYP1B1	1	cytochrome P450, family 1, subfamily B, polypeptide 1	NM_000104	7.32915	7.18105	5.93791	-1.02062	-1.2343
202498_s_at	6515	SLC2A3	1	solute carrier family 2 (facilitated glucose transporter), member 3	NM_006931	7.25897	7.7305	6.39509	1.06496	-1.13509
244235_at	10625	IVNS1ABP	1	influenza virus NS1A binding protein	NM_006469 /// NM_016389	7.21337	6.99604	4.51129	-1.03107	-1.59896
204182_s_at	23099	ZBTB43	1	zinc finger and BTB domain containing 43	NM_001135776 /// NM_014007	7.17561	7.85101	5.10785	1.09412	-1.40482
228846_at	4084	MXD1	1	MAX dimerization protein 1	NM_001202513 /// NM_001202514 /// NM_002357	7.14386	8.03243	6.50885	1.12438	-1.09756
222142_at	1540	CYLD	1	cylindromatosis (turban tumor syndrome)	NM_001042355 /// NM_001042412 /// NM_015247	7.11751	7.42944	4.66782	1.04383	-1.5248
207121_s_at	5597	MAPK6	1	mitogen-activated protein kinase 6	NM_002748	7.0606	7.4769	5.66396	1.05896	-1.24658
202436_s_at	1545	CYP1B1	1	cytochrome P450, family 1, subfamily B, polypeptide 1	NM_000104	7.0549	6.61381	5.64678	-1.06669	-1.24937
202437_s_at	1545	CYP1B1	1	cytochrome P450, family 1, subfamily B, polypeptide 1	NM_000104	7.04871	7.33054	5.72831	1.03998	-1.2305
200730_s_at	7803	PTP4A1	1	protein tyrosine phosphatase type IVA, member 1	NM_003463	7.03013	7.35625	5.32153	1.04639	-1.32107
216236_s_at	6515 /// 144195	SLC2A14 /// SLC2A3	1	solute carrier family 2 (facilitated glucose transporter), member 14 /// solute carrier	NM_006931 /// NM_153449	7.02154	7.29529	5.73631	1.03899	-1.22405
233506_at	---	OTTHUMG00000176282 /// RP11-469M7.1	1	NULL /// NULL	---	7.01217	6.75024	4.87937	-1.0388	-1.43711
208078_s_at	150094	SIK1	1	salt-inducible kinase 1	NM_173354	6.97552	7.24015	10.1075	1.03794	1.449
230748_at	9120	SLC16A6	1	solute carrier family 16, member 6 (monocarboxylic acid transporter 7)	NM_001174166 /// NM_004694	6.96389	5.94102	4.62947	-1.17217	-1.50425
206877_at	4084	MXD1	1	MAX dimerization protein 1	NM_001202513 /// NM_001202514 /// NM_002357	6.92943	8.46616	6.14302	1.22177	-1.12802
213146_at	23135	KDM6B	1	lysine (K)-specific demethylase 6B	NM_001080424	6.90776	7.32268	5.88742	1.06007	-1.17331
202643_s_at	7128	TNFAIP3	1	tumor necrosis factor, alpha-induced protein 3	NM_001270507 /// NM_001270508 /// NM_006290	6.90667	7.90671	9.69721	1.14479	1.40403
234907_x_at	5423	POLB	1	polymerase (DNA directed), beta	NM_002690	6.89934	6.60492	4.00851	-1.04458	-1.72118
212089_at	4000	LMNA	1	lamin A/C	NM_001257374 /// NM_005572 /// NM_170707 /// NM_170708 /// NR_047544 /// NR_047545	6.86736	7.79754	7.46061	1.13545	1.08639
207038_at	9120	SLC16A6	1	solute carrier family 16, member 6 (monocarboxylic acid transporter 7)	NM_001174166 /// NM_004694	6.82685	5.94283	3.35284	-1.14875	-2.03614
211527_x_at	7422	VEGFA	1	vascular endothelial growth factor A	NM_001025366 /// NM_001025367 /// NM_001025368 /// NM_001025369 /// NM_001025370 /// NM	6.81764	6.95338	3.82584	1.01991	-1.782
214696_at	84981 /// 407004	MIR22 /// MIR22HG	1	microRNA 22 /// MIR22 host gene (non-protein coding)	NM_001001870 /// NM_032895 /// NR_028502 /// NR_028503 /// NR_028504 /// NR_028505 ///	6.78718	7.23226	5.78136	1.06558	-1.17398
205349_at	2769	GNA15	1	guanine nucleotide binding protein (G protein), alpha 15 (Gq class)	NM_002068	6.75363	6.98771	4.5936	1.03466	-1.47023
213638_at	221692	PHACTR1	1	phosphatase and actin regulator 1	NM_001242648 /// NM_030948	6.73153	8.31939	4.88689	1.23588	-1.37747
204958_at	1263	PLK3	1	polo-like kinase 3	NM_004073	6.6737	6.90058	6.49288	1.034	-1.02785
202558_s_at	6782	HSPA13	1	heat shock protein 70kDa family, member 13	NM_006948	6.66567	6.42383	4.47279	-1.03765	-1.49027
201169_s_at	8553	BHLHE40	1	basic helix-loop-helix family, member e40	NM_003670	6.55934	6.60592	5.02324	1.0071	-1.3058
202499_s_at	6515	SLC2A3	1	solute carrier family 2 (facilitated glucose transporter), member 3	NM_006931	6.55227	6.89013	6.85218	1.05156	1.04577
210232_at	998	CDC42	1	cell division cycle 42	NM_001039802 /// NM_001791 /// NM_044472	6.54983	6.8001	5.54024	1.03821	-1.18223
205548_s_at	10950	BTG3	1	BTG family, member 3	NM_001130914 /// NM_006806	6.5407	6.97151	7.01878	1.06587	1.07309
205020_s_at	10124	ARL4A	1	ADP-ribosylation factor-like 4A	NM_001037164 /// NM_001195396 /// NM_005738 /// NM_212460	6.52457	7.75162	9.0941	1.18807	1.39382
1556067_a_at	23135	KDM6B	1	lysine (K)-specific demethylase 6B	NM_001080424	6.51126	6.49424	4.18474	-1.00262	-1.55595
60084_at	1540	CYLD	1	cylindromatosis (turban tumor syndrome)	NM_001042355 /// NM_001042412 /// NM_015247	6.48552	6.67124	3.61031	1.02864	-1.79639
226952_at	85403	EAF1	1	ELL associated factor 1	NM_033083	6.47718	7.28078	5.27159	1.12407	-1.2287
227044_at	---	CTA-29F11.1 /// OTTHUMG00000172744	1	NULL /// NULL	---	6.46914	7.51365	8.31753	1.16146	1.28573
217999_s_at	22822	PHLDA1	1	pleckstrin homology-like domain, family A, member 1	NM_007350	6.45439	7.52341	3.88707	1.16563	-1.66048
231779_at	3656	IRAK2	1	interleukin-1 receptor-associated kinase 2	NM_001570	6.41745	7.70387	3.14757	1.20046	-2.03886
222088_s_at	6515 /// 144195	SLC2A14 /// SLC2A3	1	solute carrier family 2 (facilitated glucose transporter), member 14 /// solute carrier	NM_006931 /// NM_153449	6.41735	6.51683	6.07926	1.0155	-1.05561
1556361_s_at	81573	ANKRD13C	1	ankyrin repeat domain 13C	NM_030816	6.39812	5.70149	3.5568	-1.12218	-1.79884
216015_s_at	114548	NLRP3	1	NLR family, pyrin domain containing 3	NM_001079821 /// NM_001127461 /// NM_001127462 /// NM_001243133 /// NM_004895 /// NM_18	6.37521	7.66231	5.14775	1.20189	-1.23845
204181_s_at	23099	ZBTB43	1	zinc finger and BTB domain containing 43	NM_001135776 /// NM_014007	6.35274	6.41279	5.04935	1.00945	-1.25813
1555638_a_at	64092	SAMSN1	1	SAM domain, SH3 domain and nuclear localization signals 1	NM_001256370 /// NM_022136	6.32508	6.58884	4.4118	1.0417	-1.43367
213524_s_at	50486	G0S2	1	G0/G1switch 2	NM_015714	6.318	7.97936	7.49205	1.26296	1.18583
223394_at	29950	SERTAD1	1	SERTA domain containing 1	NM_013376	6.26848	7.40417	8.45913	1.18118	1.34947
209694_at	5805	PTS	1	6-pyruvoyltetrahydropterin synthase	NM_000317	6.25625	6.53537	6.91545	1.04461	1.10537
206374_at	1850	DUSP8	1	dual specificity phosphatase 8	NM_004420	6.23058	6.27501	7.00641	1.00713	1.12452
223028_s_at	51429	SNX9	1	sorting nexin 9	NM_016224	6.20518	6.37245	3.7664	1.02696	-1.64751
218810_at	80149	ZC3H12A	1	zinc finger CCCH-type containing 12A	NM_025079	6.17637	6.52765	7.69929	1.05687	1.24657
223767_at	53831	GPR84	1	G protein-coupled receptor 84	NM_020370	6.13839	7.35962	4.4979	1.19895	-1.36472
213134_x_at	10950	BTG3	1	BTG family, member 3	NM_001130914 /// NM_006806	6.10089	6.45848	6.96364	1.05861	1.14141
212723_at	23210	JMJD6	1	jumonji domain containing 6	NM_001081461 /// NM_015167	6.08299	6.14734	7.58645	1.01058	1.24716
238909_at	6281	S100A10	1	S100 calcium binding protein A10	NM_002966	6.07781	7.02925	6.60177	1.15654	1.08621
202497_x_at	6515	SLC2A3	1	solute carrier family 2 (facilitated glucose transporter), member 3	NM_006931	6.07626	6.26455	5.87291	1.03099	-1.03462
217591_at	6498	SKIL	1	SKI-like oncogene	NM_001145097 /// NM_001145098 /// NM_001248008 /// NM_005414	6.03948	5.65919	5.19223	-1.0672	-1.16318
210233_at	3556	IL1RAP	1	interleukin 1 receptor accessory protein	NM_001167928 /// NM_001167929 /// NM_001167930 /// NM_001167931 /// NM_002182 /// NM_13	6.01296	5.87239	2.18614	-1.02394	-2.7505
224164_at	7170	TPM3	1	tropomyosin 3	NM_001043351 /// NM_001043352 /// NM_001043353 /// NM_001278188 /// NM_001278189 /// NM	6.00791	6.68726	4.4833	1.11308	-1.34006
242832_at	5187	PER1	1	period circadian clock 1	NM_002616	5.98861	6.33119	6.55888	1.05721	1.09523
1557166_at	27250	PDCD4	1	programmed cell death 4 (neoplastic transformation inhibitor)	NM_001199492 /// NM_014456 /// NM_145341	5.98796	5.81401	3.52659	-1.02992	-1.69795
225884_s_at	64412	GZF1	1	GDNF-inducible zinc finger protein 1	NM_022482	5.9583	5.63754	6.97267	-1.0569	1.17024
212171_x_at	7422	VEGFA	1	vascular endothelial growth factor A	NM_001025366 /// NM_001025367 /// NM_001025368 /// NM_001025369 /// NM_001025370 /// NM	5.91996	6.45839	4.33375	1.09095	-1.36601
205419_at	1880	GPR183	1	G protein-coupled receptor 183	NM_004951	5.88692	6.68557	7.72113	1.13567	1.31157
1554291_at	23074	UHRF1BP1L	1	UHRF1 binding protein 1-like	NM_001006947 /// NM_015054	5.86475	6.18203	2.82978	1.0541	-2.07251
222815_at	51132	RLIM	1	ring finger protein, LIM domain interacting	NM_016120 /// NM_183353	5.8511	5.9012	5.38184	1.00856	-1.08719
204030_s_at	29970 /// 100505385	IQCJ-SCHIP1 /// SCHIP1	1	IQCJ-SCHIP1 readthrough /// schwannomin interacting protein 1	NM_001197107 /// NM_001197108 /// NM_001197109 /// NM_001197113 /// NM_001197114 /// NM	5.84943	5.31302	2.78826	-1.10096	-2.09788
204244_s_at	10926	DBF4	1	DBF4 homolog (S. cerevisiae)	NM_006716	5.84081	5.55928	5.21496	-1.05064	-1.12001
210264_at	2859	GPR35	1	G protein-coupled receptor 35	NM_001195381 /// NM_001195382 /// NM_005301	5.82453	5.71713	4.20973	-1.01879	-1.38359
242939_at	7027	TFDP1	1	transcription factor Dp-1	NM_007111 /// NR_026580	5.82136	5.70859	4.19474	-1.01975	-1.38777
221563_at	11221	DUSP10	1	dual specificity phosphatase 10	NM_007207 /// NM_144728 /// NM_144729	5.80845	6.06705	6.02739	1.04452	1.03769
216268_s_at	182	JAG1	1	jagged 1	NM_000214	5.80541	6.22997	3.54478	1.07313	-1.63774
236213_at	---	AC079305.10 /// OTTHUMG00000154178	1	NULL /// NULL	---	5.74384	7.51919	8.99905	1.30909	1.56673
204180_s_at	23099	ZBTB43	1	zinc finger and BTB domain containing 43	NM_001135776 /// NM_014007	5.73796	6.03044	4.17448	1.05097	-1.37453
216027_at	56255	TMX4	1	thioredoxin-related transmembrane protein 4	NM_021156	5.73775	8.40061	9.40354	1.4641	1.63889
238633_at	80314	EPC1	1	enhancer of polycomb homolog 1 (Drosophila)	NM_001272004 /// NM_001272019 /// NM_025209 /// NR_073538	5.73752	6.3428	5.88364	1.1055	1.02547
222408_s_at	51646	YPEL5	1	yippee-like 5 (Drosophila)	NM_001127399 /// NM_001127400 /// NM_001127401 /// NM_016061	5.67751	6.31255	6.82206	1.11185	1.20159
220370_s_at	57602	USP36	1	ubiquitin specific peptidase 36	NM_025090	5.66447	5.01296	3.76389	-1.12997	-1.50495
227991_x_at	23099	ZBTB43	1	zinc finger and BTB domain containing 43	NM_001135776 /// NM_014007	5.66101	6.06906	4.71273	1.07208	-1.20122
210954_s_at	9819	TSC22D2	1	TSC22 domain family, member 2	NM_014779	5.65359	7.14869	6.58693	1.26445	1.16509
230972_at	122416	ANKRD9	1	ankyrin repeat domain 9	NM_152326	5.57772	5.46112	3.89496	-1.02135	-1.43204
201170_s_at	8553	BHLHE40	1	basic helix-loop-helix family, member e40	NM_003670	5.56185	5.71011	5.76727	1.02666	1.03694
205281_s_at	5277	PIGA	1	phosphatidylinositol glycan anchor biosynthesis, class A	NM_002641 /// NM_020472 /// NM_020473 /// NR_033835 /// NR_033836	5.55234	6.32641	6.2147	1.13941	1.11929
202241_at	10221	TRIB1	1	tribbles homolog 1 (Drosophila)	NM_025195	5.55027	6.50488	6.50537	1.17199	1.17208
224454_at	55500	ETNK1	1	ethanolamine kinase 1	NM_001039481 /// NM_018638	5.51127	6.01379	6.18157	1.09118	1.12162
1556066_at	23135	KDM6B	1	lysine (K)-specific demethylase 6B	NM_001080424	5.50811	5.20953	3.69696	-1.05731	-1.4899
211924_s_at	5329	PLAUR	1	plasminogen activator, urokinase receptor	NM_001005376 /// NM_001005377 /// NM_002659	5.5069	7.07599	6.26699	1.28493	1.13802
204783_at	4291	MLF1	1	myeloid leukemia factor 1	NM_001130156 /// NM_001130157 /// NM_001195432 /// NM_001195433 /// NM_001195434 /// NM	5.50182	5.29427	5.47058	-1.0392	-1.00571
219557_s_at	56675	NRIP3	1	nuclear receptor interacting protein 3	NM_020645	5.48529	6.64949	3.68848	1.21224	-1.48714
233952_s_at	49854	ZBTB21	1	zinc finger and BTB domain containing 21	NM_001098402 /// NM_001098403 /// NM_020727	5.48216	5.12369	5.58606	-1.06996	1.01895
228648_at	116844	LRG1	1	leucine-rich alpha-2-glycoprotein 1	NM_052972	5.47996	5.71884	4.4391	1.04359	-1.23448
227534_at	195827	AAED1	1	AhpC/TSA antioxidant enzyme domain containing 1	NM_153698	5.46433	6.16816	4.6299	1.1288	-1.18023
203504_s_at	19	ABCA1	1	ATP-binding cassette, sub-family A (ABC1), member 1	NM_005502	5.45366	5.72099	1.48435	1.04902	-3.67411
210479_s_at	6095	RORA	1	RAR-related orphan receptor A	NM_002943 /// NM_134260 /// NM_134261 /// NM_134262	5.44123	5.29316	5.38392	-1.02797	-1.01064
212458_at	200734	SPRED2	1	sprouty-related, EVH1 domain containing 2	NM_001128210 /// NM_181784	5.40907	5.12185	1.65517	-1.05608	-3.26798
209681_at	10560	SLC19A2	1	solute carrier family 19 (thiamine transporter), member 2	NM_006996	5.34747	5.6859	4.21569	1.06329	-1.26847
204748_at	5743	PTGS2	1	prostaglandin-endoperoxide synthase 2 (prostaglandin G/H synthase and cyclooxygenase)	NM_000963	5.33385	8.38134	10.1165	1.57135	1.89667
226545_at	135228	CD109	1	CD109 molecule	NM_001159587 /// NM_001159588 /// NM_133493	5.32702	6.04429	1.47871	1.13465	-3.60247
228536_at	90826	PRMT10	1	protein arginine methyltransferase 10 (putative)	NM_138364	5.32173	5.42573	6.27878	1.01954	1.17984
226872_at	5990	RFX2	1	regulatory factor X, 2 (influences HLA class II expression)	NM_000635 /// NM_134433	5.31783	5.10003	1.78321	-1.0427	-2.98216
208622_s_at	7430	EZR	1	ezrin	NM_001111077 /// NM_003379	5.28007	5.1807	4.19494	-1.01918	-1.25867
210426_x_at	6095	RORA	1	RAR-related orphan receptor A	NM_002943 /// NM_134260 /// NM_134261 /// NM_134262	5.2782	5.29331	5.54736	1.00286	1.05099
1554114_s_at	85464	SSH2	1	slingshot protein phosphatase 2	NM_033389	5.26958	6.0457	4.24427	1.14728	-1.24158
225154_at	94056	SYAP1	1	synapse associated protein 1	NM_032796 /// NR_033181	5.24042	5.23074	4.60303	-1.00185	-1.13847
210845_s_at	5329	PLAUR	1	plasminogen activator, urokinase receptor	NM_001005376 /// NM_001005377 /// NM_002659	5.21322	6.46369	6.04412	1.23987	1.15938
211030_s_at	6533	SLC6A6	1	solute carrier family 6 (neurotransmitter transporter, taurine), member 6	NM_001134367 /// NM_001134368 /// NM_003043 /// NR_103507	5.1904	6.12658	3.4813	1.18037	-1.49094
211816_x_at	2204	FCAR	1	Fc fragment of IgA, receptor for	NM_002000 /// NM_133269 /// NM_133271 /// NM_133272 /// NM_133273 /// NM_133274 /// NM_	5.18745	5.20408	3.09082	1.00321	-1.67834
201631_s_at	8870	IER3	1	immediate early response 3	NM_003897 /// NM_052815	5.1629	5.69086	5.52526	1.10226	1.07018
1554309_at	8672	EIF4G3	1	eukaryotic translation initiation factor 4 gamma, 3	NM_001198801 /// NM_001198802 /// NM_001198803 /// NM_003760	5.14478	5.01126	3.69844	-1.02664	-1.39107
204908_s_at	602	BCL3	1	B-cell CLL/lymphoma 3	NM_005178	5.13172	5.18697	4.43179	1.01077	-1.15793
1553338_at	163859	SDE2	1	SDE2 telomere maintenance homolog (S. pombe)	NM_152608	5.11095	6.46518	7.0023	1.26497	1.37006
204435_at	9818	NUPL1	1	nucleoporin like 1	NM_001008564 /// NM_001008565 /// NM_014089	5.10797	5.09958	4.06119	-1.00165	-1.25775
238509_at	8454	CUL1	1	cullin 1	NM_003592	5.09416	5.14297	4.5642	1.00958	-1.11611
217682_at	---	OTTHUMG00000178148 /// RP11-473I1.9	1	NULL /// NULL	---	5.08747	4.96845	4.33336	-1.02396	-1.17403
217234_s_at	7430	EZR	1	ezrin	NM_001111077 /// NM_003379	5.06739	4.93964	3.31375	-1.02586	-1.5292
209340_at	6675	UAP1	1	UDP-N-acteylglucosamine pyrophosphorylase 1	NM_003115	5.06507	4.82486	3.56406	-1.04979	-1.42115
201751_at	9929	JOSD1	1	Josephin domain containing 1	NM_014876	5.00855	4.66407	4.09025	-1.07386	-1.22451
207075_at	114548	NLRP3	1	NLR family, pyrin domain containing 3	NM_001079821 /// NM_001127461 /// NM_001127462 /// NM_001243133 /// NM_004895 /// NM_18	5.00548	6.02327	6.35904	1.20334	1.27042
208621_s_at	7430	EZR	1	ezrin	NM_001111077 /// NM_003379	4.99229	4.88348	3.30424	-1.02228	-1.51087
202644_s_at	7128	TNFAIP3	1	tumor necrosis factor, alpha-induced protein 3	NM_001270507 /// NM_001270508 /// NM_006290	4.98049	5.3066	6.76331	1.06548	1.35796
217127_at	1491	CTH	1	cystathionase (cystathionine gamma-lyase)	NM_001190463 /// NM_001902 /// NM_153742	4.96432	6.3417	4.84339	1.27746	-1.02497
217783_s_at	51646	YPEL5	1	yippee-like 5 (Drosophila)	NM_001127399 /// NM_001127400 /// NM_001127401 /// NM_016061	4.94163	5.15796	5.2957	1.04378	1.07165
233899_x_at	65986	ZBTB10	1	zinc finger and BTB domain containing 10	NM_001105539 /// NM_001277145 /// NM_023929	4.93632	6.81664	6.56257	1.38092	1.32945
202912_at	133	ADM	1	adrenomedullin	NM_001124	4.9309	5.50771	4.13119	1.11698	-1.19358
1554274_a_at	54434	SSH1	1	slingshot protein phosphatase 1	NM_001161330 /// NM_001161331 /// NM_018984	4.90574	4.44588	3.13026	-1.10343	-1.5672
204952_at	27076	LYPD3	1	LY6/PLAUR domain containing 3	NM_014400	4.90314	5.18258	4.78102	1.05699	-1.02554
230048_at	3475	IFRD1	1	interferon-related developmental regulator 1	NM_001007245 /// NM_001197079 /// NM_001197080 /// NM_001550	4.84962	4.91384	7.0528	1.01324	1.4543
205001_s_at	8653	DDX3Y	1	DEAD (Asp-Glu-Ala-Asp) box polypeptide 3, Y-linked	NM_001122665 /// NM_004660	4.84904	5.71287	5.68301	1.17814	1.17199
216913_s_at	23223	RRP12	1	ribosomal RNA processing 12 homolog (S. cerevisiae)	NM_001145114 /// NM_015179	4.83681	5.84167	5.29566	1.20775	1.09487
223169_s_at	58480	RHOU	1	ras homolog family member U	NM_021205 /// NR_037962	4.83559	4.92366	2.95953	1.01821	-1.6339
235479_at	132864	CPEB2	1	cytoplasmic polyadenylation element binding protein 2	NM_001177381 /// NM_001177382 /// NM_001177383 /// NM_001177384 /// NM_182485 /// NM_18	4.82547	5.07933	4.61769	1.05261	-1.045
228702_at	378805	FLJ43663	1	uncharacterized LOC378805	NM_001085379 /// NR_015431 /// NR_024153	4.82201	5.00643	4.6188	1.03825	-1.044
224130_s_at	10011	SRA1	1	steroid receptor RNA activator 1	NM_001035235 /// NM_001253764 /// NR_045586 /// NR_045587	4.81567	5.27138	4.93631	1.09463	1.02505
241027_at	4976	OPA1	1	optic atrophy 1 (autosomal dominant)	NM_015560 /// NM_130831 /// NM_130832 /// NM_130833 /// NM_130834 /// NM_130835 /// NM_	4.81181	5.02801	3.32941	1.04493	-1.44524
225827_at	27161	AGO2	1	argonaute RISC catalytic component 2	NM_001164623 /// NM_012154	4.79297	4.55351	2.75953	-1.05259	-1.73688
222450_at	56937	PMEPA1	1	prostate transmembrane protein, androgen induced 1	NM_001255976 /// NM_020182 /// NM_199169 /// NM_199170 /// NM_199171	4.781	4.24493	1.43194	-1.12629	-3.33884
226650_at	90637	ZFAND2A	1	zinc finger, AN1-type domain 2A	NM_182491	4.77829	4.94883	4.75041	1.03569	-1.00587
1554089_s_at	51119 /// 155370	SBDS /// SBDSP1	1	Shwachman-Bodian-Diamond syndrome /// Shwachman-Bodian-Diamond syndrome pseudogene 1	NM_016038 /// NR_001588 /// NR_024109 /// NR_024110 /// NR_024111	4.76175	5.00802	5.49614	1.05172	1.15423
220086_at	64376	IKZF5	1	IKAROS family zinc finger 5 (Pegasus)	NM_001271840 /// NM_022466 /// NR_073475 /// NR_073476 /// NR_073477 /// NR_073478 ///	4.74825	5.1478	4.92476	1.08415	1.03717
225699_at	285958 /// 677798	SNHG15 /// SNORA9	1	small nucleolar RNA host gene 15 (non-protein coding) /// small nucleolar RNA, H/ACA bo	NR_002952 /// NR_003697	4.72062	4.93049	5.48172	1.04446	1.16123
221763_at	221037	JMJD1C	1	jumonji domain containing 1C	NM_004241 /// NM_032776	4.71934	5.25036	5.05757	1.11252	1.07167
202087_s_at	1514	CTSL1	1	cathepsin L1	NM_001257971 /// NM_001257972 /// NM_001257973 /// NM_001912 /// NM_145918	4.71364	5.61729	2.84416	1.19171	-1.6573
219015_s_at	79868	ALG13	1	ALG13, UDP-N-acetylglucosaminyltransferase subunit	NM_001039210 /// NM_001099922 /// NM_001168385 /// NM_001257230 /// NM_001257231 /// NM	4.70588	5.0162	4.22003	1.06594	-1.11513
204254_s_at	7421	VDR	1	vitamin D (1,25- dihydroxyvitamin D3) receptor	NM_000376 /// NM_001017535 /// NM_001017536	4.70499	4.36892	1.98633	-1.07692	-2.36868
201543_s_at	56681	SAR1A	1	SAR1 homolog A (S. cerevisiae)	NM_001142648 /// NM_020150	4.70059	4.68164	3.85957	-1.00405	-1.2179
1568665_at	7844	RNF103	1	ring finger protein 103	NM_001198951 /// NM_001198952 /// NM_005667	4.6674	4.84352	4.54537	1.03773	-1.02685
214965_at	124044	SPATA2L	1	spermatogenesis associated 2-like	NM_152339	4.66668	4.9684	5.27558	1.06465	1.13048
202861_at	5187	PER1	1	period circadian clock 1	NM_002616	4.66416	4.63645	6.10684	-1.00598	1.30931
222900_at	56675	NRIP3	1	nuclear receptor interacting protein 3	NM_020645	4.66324	5.39399	3.60585	1.1567	-1.29324
200796_s_at	4170	MCL1	1	myeloid cell leukemia sequence 1 (BCL2-related)	NM_001197320 /// NM_021960 /// NM_182763	4.65182	5.01937	4.54082	1.07901	-1.02445
244137_at	9870	AREL1	1	apoptosis resistant E3 ubiquitin protein ligase 1	NM_001039479 /// NM_014821	4.65078	5.25997	2.72134	1.13099	-1.709
229106_at	140735	DYNLL2	1	dynein, light chain, LC8-type 2	NM_080677	4.65026	5.00386	5.36947	1.07604	1.15466
213476_x_at	10381	TUBB3	1	tubulin, beta 3 class III	NM_001197181 /// NM_006086	4.64959	5.57857	4.41018	1.1998	-1.05429
230133_at	54542	RC3H2	1	ring finger and CCCH-type domains 2	NM_001100588 /// NM_018835	4.64776	4.55177	3.54454	-1.02109	-1.31125
208810_at	10049 /// 65084	DNAJB6 /// TMEM135	1	DnaJ (Hsp40) homolog, subfamily B, member 6 /// transmembrane protein 135	NM_001168724 /// NM_005494 /// NM_022918 /// NM_058246 /// NR_033149	4.64672	4.5453	4.41362	-1.02231	-1.05281
210354_at	3458	IFNG	1	interferon, gamma	NM_000619	4.6395	6.83977	9.30678	1.47425	2.00599
222768_s_at	51605	TRMT6	1	tRNA methyltransferase 6 homolog (S. cerevisiae)	NM_015939	4.63633	5.13551	4.37616	1.10767	-1.05945
1555274_a_at	85465	EPT1	1	ethanolaminephosphotransferase 1 (CDP-ethanolamine-specific)	NM_033505	4.63379	4.49497	3.10868	-1.03088	-1.4906
209273_s_at	81689	ISCA1	1	iron-sulfur cluster assembly 1 homolog (S. cerevisiae)	NM_030940	4.62958	4.75728	4.56939	1.02758	-1.01317
1554486_a_at	54438	GFOD1	1	glucose-fructose oxidoreductase domain containing 1	NM_001242628 /// NM_001242629 /// NM_001242630 /// NM_018988 /// NM_033069 /// NR_03845	4.62747	5.8132	2.42986	1.25623	-1.90442
228962_at	5144	PDE4D	1	phosphodiesterase 4D, cAMP-specific	NM_001104631 /// NM_001165899 /// NM_001197218 /// NM_001197219 /// NM_001197220 /// NM	4.61934	4.21032	3.02358	-1.09715	-1.52777
220330_s_at	64092	SAMSN1	1	SAM domain, SH3 domain and nuclear localization signals 1	NM_001256370 /// NM_022136	4.61641	4.78036	3.5346	1.03551	-1.30606
227200_at	2117	ETV3	1	ets variant 3	NM_001145312 /// NM_005240	4.6006	4.83194	4.49296	1.05028	-1.02396
230492_s_at	56261	GPCPD1	1	glycerophosphocholine phosphodiesterase GDE1 homolog (S. cerevisiae)	NM_019593	4.58182	5.20689	3.67928	1.13642	-1.2453
211423_s_at	6309	SC5D	1	sterol-C5-desaturase	NM_001024956 /// NM_006918	4.57541	3.44944	2.47774	-1.32642	-1.84661
209037_s_at	10938	EHD1	1	EH-domain containing 1	NM_006795	4.56627	5.20955	3.36496	1.14088	-1.35701
1555938_x_at	7431	VIM	1	vimentin	NM_003380	4.5533	4.76545	4.66542	1.04659	1.02462
214714_at	84124	ZNF394	1	zinc finger protein 394	NM_032164	4.55262	4.57922	5.40349	1.00584	1.1869
229520_s_at	55668	GPATCH2L	1	G patch domain containing 2-like	NM_017926 /// NM_017972	4.55015	4.32053	3.86654	-1.05315	-1.1768
202068_s_at	3949	LDLR	1	low density lipoprotein receptor	NM_000527 /// NM_001195798 /// NM_001195799 /// NM_001195800 /// NM_001195802 /// NM_00	4.5498	5.71358	7.29567	1.25579	1.60351
213726_x_at	10383	TUBB4B	1	tubulin, beta 4B class IVb	NM_006088	4.53468	5.4877	4.70619	1.21016	1.03782
209536_s_at	30844	EHD4	1	EH-domain containing 4	NM_139265	4.53112	4.5827	2.99281	1.01138	-1.514
203045_at	4814	NINJ1	1	ninjurin 1	NM_004148	4.5216	4.73739	3.51647	1.04772	-1.28583
1569856_at	7174	TPP2	1	tripeptidyl peptidase II	NM_003291	4.51994	5.0511	3.88562	1.11751	-1.16325
1556321_a_at	---	MESDC1	1	NULL	---	4.51743	4.56475	3.10777	1.01047	-1.45359
213548_s_at	55573	CDV3	1	CDV3 homolog (mouse)	NM_001134422 /// NM_001134423 /// NM_017548	4.50728	4.93963	3.59325	1.09592	-1.25437
205633_s_at	211	ALAS1	1	aminolevulinate, delta-, synthase 1	NM_000688 /// NM_199166	4.50597	5.57477	3.72809	1.2372	-1.20865
224864_at	10011	SRA1	1	steroid receptor RNA activator 1	NM_001035235 /// NM_001253764 /// NR_045586 /// NR_045587	4.50155	4.71109	4.89057	1.04655	1.08642
228562_at	65986	ZBTB10	1	zinc finger and BTB domain containing 10	NM_001105539 /// NM_001277145 /// NM_023929	4.50095	5.45063	5.30038	1.21099	1.17761
204491_at	5144	PDE4D	1	phosphodiesterase 4D, cAMP-specific	NM_001104631 /// NM_001165899 /// NM_001197218 /// NM_001197219 /// NM_001197220 /// NM	4.49533	4.10842	4.45343	-1.09417	-1.00941
238542_at	80328	ULBP2	1	UL16 binding protein 2	NM_025217	4.49445	5.02147	4.57929	1.11726	1.01888
225262_at	2355	FOSL2	1	FOS-like antigen 2	NM_005253	4.49048	4.36392	3.86009	-1.029	-1.16331
223296_at	84275	SLC25A33	1	solute carrier family 25 (pyrimidine nucleotide carrier), member 33	NM_032315	4.45294	5.24289	4.8605	1.1774	1.09153
200731_s_at	7803	PTP4A1	1	protein tyrosine phosphatase type IVA, member 1	NM_003463	4.42154	4.23464	3.98745	-1.04414	-1.10886
209020_at	51526	OSER1	1	oxidative stress responsive serine-rich 1	NM_016470	4.41109	4.50649	4.87166	1.02163	1.10441
226275_at	4084	MXD1	1	MAX dimerization protein 1	NM_001202513 /// NM_001202514 /// NM_002357	4.40646	4.58749	3.46862	1.04108	-1.27038
1553736_at	196441	ZFC3H1	1	zinc finger, C3H1-type containing	NM_144982	4.38443	4.75411	5.43118	1.08432	1.23874
208881_x_at	3422	IDI1	1	isopentenyl-diphosphate delta isomerase 1	NM_004508	4.37469	3.97123	4.56752	-1.1016	1.04408
220306_at	54855	FAM46C	1	family with sequence similarity 46, member C	NM_017709	4.36279	4.31474	5.82271	-1.01114	1.33463
212430_at	55544	RBM38	1	RNA binding motif protein 38	NM_017495 /// NM_183425	4.36189	3.97487	3.2829	-1.09737	-1.32867
242218_at	100507672	LOC100507672	1	uncharacterized LOC100507672	XR_108638 /// XR_133424 /// XR_171568	4.356	4.5468	2.67209	1.0438	-1.63018
204255_s_at	7421	VDR	1	vitamin D (1,25- dihydroxyvitamin D3) receptor	NM_000376 /// NM_001017535 /// NM_001017536	4.35397	3.88331	1.57047	-1.1212	-2.7724
203927_at	4794	NFKBIE	1	nuclear factor of kappa light polypeptide gene enhancer in B-cells inhibitor, epsilon	NM_004556	4.34981	4.71686	5.27218	1.08438	1.21205
225955_at	284207	METRNL	1	meteorin, glial cell differentiation regulator-like	NM_001004431	4.34732	3.90165	3.43202	-1.11423	-1.26669
201573_s_at	2107	ETF1	1	eukaryotic translation termination factor 1	NM_004730 /// NR_045992 /// NR_045994	4.34011	4.48061	3.90679	1.03237	-1.11092
225227_at	6498	SKIL	1	SKI-like oncogene	NM_001145097 /// NM_001145098 /// NM_001248008 /// NM_005414	4.33309	3.89626	2.27617	-1.11211	-1.90368
201881_s_at	25820	ARIH1	1	ariadne homolog, ubiquitin-conjugating enzyme E2 binding protein, 1 (Drosophila)	NM_005744	4.32752	4.75361	4.67396	1.09846	1.08006
227521_at	254170	FBXO33	1	F-box protein 33	NM_203301	4.32006	4.4137	4.90792	1.02168	1.13608
209305_s_at	4616	GADD45B	1	growth arrest and DNA-damage-inducible, beta	NM_015675	4.29548	5.09991	5.6212	1.18727	1.30863
1554026_a_at	4651	MYO10	1	myosin X	NM_012334	4.28728	4.66191	2.10914	1.08738	-2.03271
220266_s_at	9314	KLF4	1	Kruppel-like factor 4 (gut)	NM_004235	4.27832	5.59281	7.54931	1.30724	1.76455
207826_s_at	3399	ID3	1	inhibitor of DNA binding 3, dominant negative helix-loop-helix protein	NM_002167	4.27725	4.39391	2.64524	1.02727	-1.61696
228097_at	29116	MYLIP	1	myosin regulatory light chain interacting protein	NM_013262	4.27116	4.48702	4.28491	1.05054	1.00322
221423_s_at	81555	YIPF5	1	Yip1 domain family, member 5	NM_001024947 /// NM_001271732 /// NM_030799	4.25904	4.27201	2.5097	1.00304	-1.69703
211302_s_at	5142	PDE4B	1	phosphodiesterase 4B, cAMP-specific	NM_001037339 /// NM_001037340 /// NM_001037341 /// NM_002600	4.25563	4.8315	4.50867	1.13532	1.05946
200644_at	65108	MARCKSL1	1	MARCKS-like 1	NM_023009 /// NR_052852	4.23761	3.97427	2.3817	-1.06626	-1.77924
1555847_a_at	284454	LOC284454	1	uncharacterized LOC284454	NR_036515	4.23672	4.63535	6.7872	1.09409	1.60199
210139_s_at	5376	PMP22	1	peripheral myelin protein 22	NM_000304 /// NM_153321 /// NM_153322	4.23014	5.52135	2.05106	1.30524	-2.06242
41386_i_at	23135	KDM6B	1	lysine (K)-specific demethylase 6B	NM_001080424	4.21188	4.44786	3.95411	1.05603	-1.06519
203725_at	1647	GADD45A	1	growth arrest and DNA-damage-inducible, alpha	NM_001199741 /// NM_001199742 /// NM_001924	4.21071	4.82313	4.80573	1.14545	1.14131
202776_at	30836	DNTTIP2	1	deoxynucleotidyltransferase, terminal, interacting protein 2	NM_014597	4.20036	4.77411	4.32046	1.1366	1.02859
208977_x_at	10383	TUBB4B	1	tubulin, beta 4B class IVb	NM_006088	4.18404	5.13959	4.40852	1.22838	1.05365
202933_s_at	7525	YES1	1	v-yes-1 Yamaguchi sarcoma viral oncogene homolog 1	NM_005433	4.17953	4.04029	3.36851	-1.03446	-1.24077
228193_s_at	28984	RGCC	1	regulator of cell cycle	NM_014059	4.17605	4.61053	5.56377	1.10404	1.3323
224934_at	81555	YIPF5	1	Yip1 domain family, member 5	NM_001024947 /// NM_001271732 /// NM_030799	4.17311	3.99696	2.90129	-1.04407	-1.43836
219434_at	54210	TREM1	1	triggering receptor expressed on myeloid cells 1	NM_001242589 /// NM_001242590 /// NM_018643	4.16792	4.91587	4.49175	1.17945	1.07769
204615_x_at	3422	IDI1	1	isopentenyl-diphosphate delta isomerase 1	NM_004508	4.16755	3.85102	4.36826	-1.08219	1.04816
213341_at	56929	FEM1C	1	fem-1 homolog c (C. elegans)	NM_020177	4.1633	4.57801	2.53916	1.09961	-1.63964
231863_at	54556	ING3	1	inhibitor of growth family, member 3	NM_019071 /// NM_198266 /// NM_198267	4.16047	4.21668	3.37342	1.01351	-1.23331
216350_s_at	7556	ZNF10	1	zinc finger protein 10	NM_015394	4.15905	4.31257	3.73392	1.03691	-1.11386
206039_at	9363	RAB33A	1	RAB33A, member RAS oncogene family	NM_004794	4.15171	3.44828	3.04152	-1.20399	-1.36501
211840_s_at	5144	PDE4D	1	phosphodiesterase 4D, cAMP-specific	NM_001104631 /// NM_001165899 /// NM_001197218 /// NM_001197219 /// NM_001197220 /// NM	4.14073	4.33092	3.22066	1.04593	-1.28568
240834_at	90268	FAM105B	1	family with sequence similarity 105, member B	NM_138348	4.13096	3.50792	2.94901	-1.17761	-1.4008
1557458_s_at	6461	SHB	1	Src homology 2 domain containing adaptor protein B	NM_003028	4.11882	4.13104	1.71473	1.00297	-2.40202
217523_at	960	CD44	1	CD44 molecule (Indian blood group)	NM_000610 /// NM_001001389 /// NM_001001390 /// NM_001001391 /// NM_001001392 /// NM_00	4.11264	4.82643	3.72829	1.17356	-1.10309
206020_at	9306	SOCS6	1	suppressor of cytokine signaling 6	NM_004232	4.10933	4.53743	1.70635	1.10418	-2.40826
233970_s_at	51605	TRMT6	1	tRNA methyltransferase 6 homolog (S. cerevisiae)	NM_015939	4.10101	4.38367	2.70655	1.06892	-1.51522
223195_s_at	83667	SESN2	1	sestrin 2	NM_031459	4.10099	4.61063	4.17846	1.12427	1.01889
244025_at	85450	ITPRIP	1	inositol 1,4,5-trisphosphate receptor interacting protein	NM_001272012 /// NM_001272013 /// NM_033397	4.09923	4.90435	4.4592	1.19641	1.08781
214056_at	4170	MCL1	1	myeloid cell leukemia sequence 1 (BCL2-related)	NM_001197320 /// NM_021960 /// NM_182763	4.09644	4.06125	6.26924	-1.00866	1.53041
210281_s_at	7750	ZMYM2	1	zinc finger, MYM-type 2	NM_001190964 /// NM_001190965 /// NM_003453 /// NM_197968	4.07669	4.32328	4.4789	1.06049	1.09866
204233_s_at	1119	CHKA	1	choline kinase alpha	NM_001277 /// NM_212469	4.07504	4.22441	2.88016	1.03665	-1.41487
210439_at	29851	ICOS	1	inducible T-cell co-stimulator	NM_012092	4.07266	5.85623	4.52749	1.43794	1.11168
225539_at	49854	ZBTB21	1	zinc finger and BTB domain containing 21	NM_001098402 /// NM_001098403 /// NM_020727	4.07001	3.46353	2.93354	-1.1751	-1.38741
201502_s_at	4792	NFKBIA	1	nuclear factor of kappa light polypeptide gene enhancer in B-cells inhibitor, alpha	NM_020529	4.06279	4.53222	4.97941	1.11555	1.22561
222808_at	79868	ALG13	1	ALG13, UDP-N-acetylglucosaminyltransferase subunit	NM_001039210 /// NM_001099922 /// NM_001168385 /// NM_001257230 /// NM_001257231 /// NM	4.06227	3.96865	3.9267	-1.02359	-1.03452
218012_at	64061	TSPYL2	1	TSPY-like 2	NM_022117	4.061	4.21596	4.7271	1.03816	1.16402
227278_at	6884	TAF13	1	TAF13 RNA polymerase II, TATA box binding protein (TBP)-associated factor, 18kDa	NM_005645	4.05544	4.55818	4.4943	1.12397	1.10821
224978_s_at	57602	USP36	1	ubiquitin specific peptidase 36	NM_025090	4.04413	3.85445	2.97471	-1.04921	-1.3595
1559249_at	6310	ATXN1	1	ataxin 1	NM_000332 /// NM_001128164	4.04354	3.80073	3.43915	-1.06388	-1.17574
234055_s_at	64412	GZF1	1	GDNF-inducible zinc finger protein 1	NM_022482	4.03918	3.70619	2.75885	-1.08985	-1.46408
221425_s_at	81689	ISCA1	1	iron-sulfur cluster assembly 1 homolog (S. cerevisiae)	NM_030940	4.03542	4.06791	3.33979	1.00805	-1.20829
223027_at	51429	SNX9	1	sorting nexin 9	NM_016224	4.02091	4.30034	2.09812	1.06949	-1.91643
230134_s_at	54542	RC3H2	1	ring finger and CCCH-type domains 2	NM_001100588 /// NM_018835	4.02074	3.76909	2.84509	-1.06677	-1.41322
222044_at	63935	PCIF1	1	PDX1 C-terminal inhibiting factor 1	NM_022104	4.01787	3.72899	3.29342	-1.07747	-1.21997
223474_at	64207	IRF2BPL	1	interferon regulatory factor 2 binding protein-like	NM_024496	4.00893	4.03519	4.06152	1.00655	1.01312
222662_at	79660	PPP1R3B	1	protein phosphatase 1, regulatory subunit 3B	NM_001201329 /// NM_024607	4.00876	3.92735	2.02031	-1.02073	-1.98423
1569263_at	---	OTTHUMG00000178833 /// RP13-516M14.8	1	NULL /// NULL	---	4.0033	3.01524	2.74926	-1.32769	-1.45614
224739_at	415116	PIM3	1	pim-3 oncogene	NM_001001852	3.99886	4.19118	4.55616	1.04809	1.13937
203936_s_at	4318	MMP9	1	matrix metallopeptidase 9 (gelatinase B, 92kDa gelatinase, 92kDa type IV collagenase)	NM_004994	3.99858	5.09406	3.74061	1.27397	-1.06896
201939_at	10769	PLK2	1	polo-like kinase 2	NM_001252226 /// NM_006622	3.997	5.26113	4.84717	1.31627	1.2127
218000_s_at	22822	PHLDA1	1	pleckstrin homology-like domain, family A, member 1	NM_007350	3.99671	5.12836	2.99537	1.28315	-1.3343
202154_x_at	10381	TUBB3	1	tubulin, beta 3 class III	NM_001197181 /// NM_006086	3.99633	4.77617	4.34554	1.19514	1.08738
219555_s_at	55839	CENPN	1	centromere protein N	NM_001100624 /// NM_001100625 /// NM_001270473 /// NM_001270474 /// NM_018455	3.99512	3.80152	3.18614	-1.05093	-1.25391
202147_s_at	3475	IFRD1	1	interferon-related developmental regulator 1	NM_001007245 /// NM_001197079 /// NM_001197080 /// NM_001550	3.98481	4.84243	6.74945	1.21522	1.69379
223454_at	58191	CXCL16	1	chemokine (C-X-C motif) ligand 16	NM_001100812 /// NM_022059	3.97808	4.06615	2.59746	1.02214	-1.53153
218009_s_at	9055	PRC1	1	protein regulator of cytokinesis 1	NM_001267580 /// NM_003981 /// NM_199413 /// NM_199414	3.96442	3.50314	2.26936	-1.13168	-1.74693
209099_x_at	182	JAG1	1	jagged 1	NM_000214	3.94872	3.93625	3.07475	-1.00317	-1.28424
224920_x_at	91663	MYADM	1	myeloid-associated differentiation marker	NM_001020818 /// NM_001020819 /// NM_001020820 /// NM_001020821 /// NM_138373	3.94222	4.80155	5.12741	1.21798	1.30064
223196_s_at	83667	SESN2	1	sestrin 2	NM_031459	3.93712	4.80514	3.82132	1.22047	-1.0303
226922_at	5903	RANBP2	1	RAN binding protein 2	NM_006267	3.93669	3.26743	2.57379	-1.20483	-1.52953
205409_at	2355	FOSL2	1	FOS-like antigen 2	NM_005253	3.93128	3.97781	3.29873	1.01183	-1.19176
242230_at	6310	ATXN1	1	ataxin 1	NM_000332 /// NM_001128164	3.92944	4.24074	2.6087	1.07922	-1.50628
210513_s_at	7422	VEGFA	1	vascular endothelial growth factor A	NM_001025366 /// NM_001025367 /// NM_001025368 /// NM_001025369 /// NM_001025370 /// NM	3.92581	4.3158	2.67604	1.09934	-1.46702
232287_at	267004 /// 101243544	ERCC6-PGBD3 /// PGBD3	1	ERCC6-PGBD3 readthrough /// piggyBac transposable element derived 3	NM_001277058 /// NM_001277059 /// NM_170753	3.92331	3.78446	2.17947	-1.03669	-1.80012
208811_s_at	10049 /// 65084	DNAJB6 /// TMEM135	1	DnaJ (Hsp40) homolog, subfamily B, member 6 /// transmembrane protein 135	NM_001168724 /// NM_005494 /// NM_022918 /// NM_058246 /// NR_033149	3.90276	3.77778	3.43527	-1.03308	-1.13608
237465_at	54532	USP53	1	ubiquitin specific peptidase 53	NM_019050	3.9013	4.56708	3.22072	1.17066	-1.21131
210836_x_at	5144	PDE4D	1	phosphodiesterase 4D, cAMP-specific	NM_001104631 /// NM_001165899 /// NM_001197218 /// NM_001197219 /// NM_001197220 /// NM	3.89422	3.92855	3.63672	1.00882	-1.0708
213138_at	10865	ARID5A	1	AT rich interactive domain 5A (MRF1-like)	NM_006673 /// NM_212481	3.87238	3.78634	3.17508	-1.02273	-1.21962
202637_s_at	3383	ICAM1	1	intercellular adhesion molecule 1	NM_000201	3.87007	4.54408	4.07596	1.17416	1.0532
1554719_at	4705	NDUFA10	1	NADH dehydrogenase (ubiquinone) 1 alpha subcomplex, 10, 42kDa	NM_004544	3.86588	4.5531	3.41769	1.17777	-1.13114
226038_at	91694	LONRF1	1	LON peptidase N-terminal domain and ring finger 1	NM_152271	3.86214	3.77831	2.94282	-1.02218	-1.31239
244828_x_at	92345	NAF1	1	nuclear assembly factor 1 ribonucleoprotein	NM_001128931 /// NM_138386	3.86183	4.22484	2.94338	1.094	-1.31204
228263_at	160622	GRASP	1	GRP1 (general receptor for phosphoinositides 1)-associated scaffold protein	NM_001271856 /// NM_181711	3.84438	3.67279	4.16476	-1.04672	1.08334
203322_at	22850	ADNP2	1	ADNP homeobox 2	NM_014913	3.83702	3.60461	2.8052	-1.06448	-1.36783
223780_s_at	9969	MED13	1	mediator complex subunit 13	NM_005121	3.83544	3.96541	3.23287	1.03389	-1.18639
200719_at	6500	SKP1	1	S-phase kinase-associated protein 1	NM_006930 /// NM_170679	3.83172	3.63411	3.01268	-1.05437	-1.27186
228063_s_at	266812	NAP1L5	1	nucleosome assembly protein 1-like 5	NM_153757	3.82693	3.33704	3.25312	-1.1468	-1.17639
229265_at	6497	SKI	1	v-ski sarcoma viral oncogene homolog (avian)	NM_003036	3.82036	3.63251	2.51517	-1.05171	-1.51893
212124_at	57178	ZMIZ1	1	zinc finger, MIZ-type containing 1	NM_020338	3.81252	3.78412	2.3619	-1.00751	-1.61417
215223_s_at	6648 /// 100129518	LOC100129518 /// SOD2	1	uncharacterized LOC100129518 /// superoxide dismutase 2, mitochondrial	NM_000636 /// NM_001024465 /// NM_001024466 /// NR_037166	3.80941	4.77834	4.46484	1.25435	1.17205
204093_at	902	CCNH	1	cyclin H	NM_001199189 /// NM_001239	3.80638	4.04405	5.0255	1.06244	1.32028
226970_at	254170	FBXO33	1	F-box protein 33	NM_203301	3.80502	4.08134	4.05361	1.07262	1.06533
224572_s_at	359948	IRF2BP2	1	interferon regulatory factor 2 binding protein 2	NM_001077397 /// NM_182972	3.79682	3.80793	3.27406	1.00292	-1.15967
214169_at	23353	SUN1	1	Sad1 and UNC84 domain containing 1	NM_001130965 /// NM_001171944 /// NM_001171945 /// NM_001171946 /// NM_025154	3.77508	4.28714	1.82501	1.13564	-2.06853
230170_at	5008	OSM	1	oncostatin M	NM_020530	3.77427	3.5417	3.3629	-1.06567	-1.12233
225829_at	118987	PDZD8	1	PDZ domain containing 8	NM_173791	3.7577	3.98702	3.02589	1.06103	-1.24185
215501_s_at	11221	DUSP10	1	dual specificity phosphatase 10	NM_007207 /// NM_144728 /// NM_144729	3.75244	4.03498	3.50808	1.0753	-1.06966
230652_at	369	ARAF	1	v-raf murine sarcoma 3611 viral oncogene homolog	NM_001256196 /// NM_001256197 /// NM_001654	3.74381	3.71908	2.73347	-1.00665	-1.36962
232081_at	9619	ABCG1	1	ATP-binding cassette, sub-family G (WHITE), member 1	NM_004915 /// NM_016818 /// NM_207174 /// NM_207627 /// NM_207628 /// NM_207629 /// NM_	3.74167	3.22829	1.78755	-1.15903	-2.09318
207574_s_at	4616	GADD45B	1	growth arrest and DNA-damage-inducible, beta	NM_015675	3.74056	4.34604	5.39807	1.16187	1.44312
1555963_x_at	93010	B3GNT7	1	UDP-GlcNAc:betaGal beta-1,3-N-acetylglucosaminyltransferase 7	NM_145236	3.73966	2.92545	2.4873	-1.27832	-1.5035
214108_at	4149	MAX	1	MYC associated factor X	NM_001271068 /// NM_001271069 /// NM_002382 /// NM_145112 /// NM_145113 /// NM_145114 /	3.7339	3.95117	2.67204	1.05819	-1.39739
223186_at	7335 /// 387521 /// 387522	TMEM189 /// TMEM189-UBE2V1 /// UBE2V1	1	transmembrane protein 189 /// TMEM189-UBE2V1 readthrough /// ubiquitin-conjugating enzy	NM_001032288 /// NM_001162505 /// NM_001257393 /// NM_001257394 /// NM_001257395 /// NM	3.72414	3.98896	2.3758	1.07111	-1.56753
229370_at	100996388	LOC100996388	1	uncharacterized LOC100996388	XR_158811 /// XR_159502 /// XR_171698	3.71985	4.1869	4.51304	1.12556	1.21323
218881_s_at	2355	FOSL2	1	FOS-like antigen 2	NM_005253	3.71684	3.82772	3.31723	1.02983	-1.12047
223915_at	54880	BCOR	1	BCL6 corepressor	NM_001123383 /// NM_001123384 /// NM_001123385 /// NM_001130139 /// NM_017745 /// NM_02	3.71145	3.50175	3.10578	-1.05988	-1.19501
203313_s_at	7050	TGIF1	1	TGFB-induced factor homeobox 1	NM_003244 /// NM_170695 /// NM_173207 /// NM_173208 /// NM_173209 /// NM_173210 /// NM_	3.69999	3.9767	3.41757	1.07479	-1.08264
36829_at	5187	PER1	1	period circadian clock 1	NM_002616	3.69844	3.63198	5.04611	-1.0183	1.36439
205476_at	6364	CCL20	1	chemokine (C-C motif) ligand 20	NM_001130046 /// NM_004591	3.68938	4.344	4.33306	1.17743	1.17447
225954_s_at	90007	MIDN	1	midnolin	NM_177401	3.6818	4.40312	4.36943	1.19592	1.18677
242931_at	79836	LONRF3	1	LON peptidase N-terminal domain and ring finger 3	NM_001031855 /// NM_024778	3.67485	3.76276	2.61046	1.02392	-1.40774
201878_at	25820	ARIH1	1	ariadne homolog, ubiquitin-conjugating enzyme E2 binding protein, 1 (Drosophila)	NM_005744	3.66719	3.85294	3.77509	1.05065	1.02942
210054_at	79441	HAUS3	1	HAUS augmin-like complex, subunit 3	NM_024511	3.66099	3.38848	3.63319	-1.08042	-1.00765
224933_s_at	221037	JMJD1C	1	jumonji domain containing 1C	NM_004241 /// NM_032776	3.65691	3.87799	3.81903	1.06046	1.04433
222706_at	54883	CWC25	1	CWC25 spliceosome-associated protein homolog (S. cerevisiae)	NM_017748 /// NR_073428	3.65446	3.88308	3.908	1.06256	1.06938
235688_s_at	9618	TRAF4	1	TNF receptor-associated factor 4	NM_004295 /// NM_145751	3.64819	3.45568	2.85173	-1.05571	-1.27929
212196_at	3572	IL6ST	1	interleukin 6 signal transducer (gp130, oncostatin M receptor)	NM_001190981 /// NM_002184 /// NM_175767	3.64733	3.97778	3.2423	1.0906	-1.12492
230802_at	83478	ARHGAP24	1	Rho GTPase activating protein 24	NM_001025616 /// NM_001042669 /// NM_031305	3.64177	3.80802	2.38357	1.04565	-1.52786
208706_s_at	1983	EIF5	1	eukaryotic translation initiation factor 5	NM_001969 /// NM_183004	3.63593	3.95068	3.97369	1.08657	1.09289
1554415_at	27097	TAF5L	1	TAF5-like RNA polymerase II, p300/CBP-associated factor (PCAF)-associated factor, 65kDa	NM_001025247 /// NM_014409	3.63415	3.65274	2.40499	1.00511	-1.51109
221704_s_at	79720	VPS37B	1	vacuolar protein sorting 37 homolog B (S. cerevisiae)	NM_024667	3.6304	3.65453	3.26462	1.00665	-1.11204
204285_s_at	5366	PMAIP1	1	phorbol-12-myristate-13-acetate-induced protein 1	NM_021127	3.62384	4.43761	6.03126	1.22456	1.66433
221920_s_at	51312	SLC25A37	1	solute carrier family 25 (mitochondrial iron transporter), member 37	NM_016612	3.61712	3.65177	1.32639	1.00958	-2.72704
242335_at	51312	SLC25A37	1	solute carrier family 25 (mitochondrial iron transporter), member 37	NM_016612	3.61651	3.67042	1.68	1.0149	-2.15268
205239_at	374 /// 727738	AREG /// AREGB	1	amphiregulin /// amphiregulin B	NM_001657 /// XM_001125684	3.61636	4.20345	4.54778	1.16234	1.25756
219540_at	10308	ZNF267	1	zinc finger protein 267	NM_001265588 /// NM_003414 /// NR_049749	3.60904	3.71076	2.6677	1.02818	-1.35287
202932_at	7525	YES1	1	v-yes-1 Yamaguchi sarcoma viral oncogene homolog 1	NM_005433	3.60658	3.5134	3.25221	-1.02652	-1.10896
1554292_a_at	23074	UHRF1BP1L	1	UHRF1 binding protein 1-like	NM_001006947 /// NM_015054	3.59821	3.83862	1.75109	1.06681	-2.05485
223533_at	84230	LRRC8C	1	leucine rich repeat containing 8 family, member C	NM_032270	3.59673	4.34518	3.49092	1.20809	-1.03031
209674_at	1407	CRY1	1	cryptochrome 1 (photolyase-like)	NM_004075	3.59552	3.53805	2.70469	-1.01624	-1.32937
201846_s_at	23429	RYBP	1	RING1 and YY1 binding protein	NM_012234	3.59535	3.19819	2.64649	-1.12418	-1.35853
200733_s_at	7803	PTP4A1	1	protein tyrosine phosphatase type IVA, member 1	NM_003463	3.58961	3.76616	3.7354	1.04918	1.04062
229452_at	92162	TMEM88	1	transmembrane protein 88	NM_203411	3.5828	3.78938	3.24182	1.05766	-1.10518
224949_at	81555	YIPF5	1	Yip1 domain family, member 5	NM_001024947 /// NM_001271732 /// NM_030799	3.5796	3.58385	2.13796	1.00119	-1.6743
223800_s_at	96626 /// 100288695	LIMS3 /// LIMS3L	1	LIM and senescent cell antigen-like domains 3 /// LIM and senescent cell antigen-like d	NM_001205288 /// NM_033514 /// NR_027467 /// NR_038099	3.57765	3.43708	2.07655	-1.0409	-1.72288
235440_at	144108	SPTY2D1	1	SPT2, Suppressor of Ty, domain containing 1 (S. cerevisiae)	NM_194285	3.57615	4.12889	4.4111	1.15456	1.23348
223887_at	29933	GPR132	1	G protein-coupled receptor 132	NM_013345	3.57216	3.41666	2.51123	-1.04551	-1.42248
212810_s_at	6509	SLC1A4	1	solute carrier family 1 (glutamate/neutral amino acid transporter), member 4	NM_001135581 /// NM_001193493 /// NM_003038	3.56771	3.32741	2.39071	-1.07222	-1.49232
226832_at	165918	RNF168	1	ring finger protein 168, E3 ubiquitin protein ligase	NM_152617	3.56274	3.33756	2.27622	-1.06747	-1.5652
244519_at	171023	ASXL1	1	additional sex combs like 1 (Drosophila)	NM_001164603 /// NM_015338	3.56233	3.93974	2.94643	1.10595	-1.20903
224826_at	56261	GPCPD1	1	glycerophosphocholine phosphodiesterase GDE1 homolog (S. cerevisiae)	NM_019593	3.562	3.91325	3.36586	1.09861	-1.05827
205000_at	8653	DDX3Y	1	DEAD (Asp-Glu-Ala-Asp) box polypeptide 3, Y-linked	NM_001122665 /// NM_004660	3.54501	3.96418	4.37638	1.11824	1.23452
228953_at	123720	WHAMM	1	WAS protein homolog associated with actin, golgi membranes and microtubules	NM_001080435	3.54325	3.64062	3.44375	1.02748	-1.02889
218559_s_at	9935	MAFB	1	v-maf musculoaponeurotic fibrosarcoma oncogene homolog B (avian)	NM_005461	3.54004	3.4927	2.89158	-1.01355	-1.22426
203505_at	19	ABCA1	1	ATP-binding cassette, sub-family A (ABC1), member 1	NM_005502	3.53955	3.55093	1.66787	1.00322	-2.1222
228062_at	266812	NAP1L5	1	nucleosome assembly protein 1-like 5	NM_153757	3.53346	3.24444	2.59893	-1.08908	-1.35958
207535_s_at	4791	NFKB2	1	nuclear factor of kappa light polypeptide gene enhancer in B-cells 2 (p49/p100)	NM_001077494 /// NM_001261403 /// NM_002502 /// NR_048560	3.52932	3.60968	2.80381	1.02277	-1.25876
218708_at	29107	NXT1	1	NTF2-like export factor 1	NM_013248	3.52914	3.636	4.82915	1.03028	1.36836
226644_at	142678	MIB2	1	mindbomb E3 ubiquitin protein ligase 2	NM_001170686 /// NM_001170687 /// NM_001170688 /// NM_001170689 /// NM_080875 /// NR_03	3.52184	3.49829	2.67118	-1.00673	-1.31846
202779_s_at	27338	UBE2S	1	ubiquitin-conjugating enzyme E2S	NM_014501	3.51253	4.55638	4.48804	1.29718	1.27772
205807_s_at	7286	TUFT1	1	tuftelin 1	NM_001126337 /// NM_020127	3.5117	4.00569	2.23775	1.14067	-1.5693
206917_at	10672	GNA13	1	guanine nucleotide binding protein (G protein), alpha 13	NM_006572	3.50824	3.96889	2.14998	1.13131	-1.63176
204243_at	6018	RLF	1	rearranged L-myc fusion	NM_012421	3.50011	3.87398	3.78579	1.10681	1.08162
225198_at	9218	VAPA	1	VAMP (vesicle-associated membrane protein)-associated protein A, 33kDa	NM_003574 /// NM_194434	3.49858	3.32025	2.81221	-1.05371	-1.24407
222045_s_at	63935	PCIF1	1	PDX1 C-terminal inhibiting factor 1	NM_022104	3.49776	3.26172	2.36936	-1.07236	-1.47625
203574_at	4783	NFIL3	1	nuclear factor, interleukin 3 regulated	NM_005384	3.49714	3.77899	5.00426	1.08059	1.43096
226568_at	284611	FAM102B	1	family with sequence similarity 102, member B	NM_001010883	3.48765	3.4116	2.00826	-1.02229	-1.73665
233647_s_at	81602	CDADC1	1	cytidine and dCMP deaminase domain containing 1	NM_001193478 /// NM_030911 /// NR_036439	3.48666	3.53125	2.85114	1.01279	-1.2229
1554037_a_at	9841	ZBTB24	1	zinc finger and BTB domain containing 24	NM_001164313 /// NM_014797	3.48211	3.3915	2.40784	-1.02672	-1.44616
202391_at	10409	BASP1	1	brain abundant, membrane attached signal protein 1	NM_001271606 /// NM_006317	3.47999	3.80515	2.50501	1.09344	-1.38921
205249_at	1959	EGR2	1	early growth response 2	NM_000399 /// NM_001136177 /// NM_001136178 /// NM_001136179	3.47931	4.14249	5.32437	1.19061	1.5303
229074_at	30844	EHD4	1	EH-domain containing 4	NM_139265	3.47839	3.72339	2.05984	1.07043	-1.68867
226811_at	54855	FAM46C	1	family with sequence similarity 46, member C	NM_017709	3.47649	3.01379	3.48695	-1.15353	1.00301
210666_at	3423	IDS	1	iduronate 2-sulfatase	NM_000202 /// NM_001166550 /// NM_006123	3.47463	3.38201	4.88839	-1.02739	1.40688
204729_s_at	6804	STX1A	1	syntaxin 1A (brain)	NM_001165903 /// NM_004603	3.47258	3.32944	2.14829	-1.04299	-1.61644
206648_at	51276	ZNF571	1	zinc finger protein 571	NM_016536	3.4636	2.73683	2.35301	-1.26555	-1.47199
201712_s_at	5903	RANBP2	1	RAN binding protein 2	NM_006267	3.46208	3.30695	2.47092	-1.04691	-1.40113
203120_at	7159	TP53BP2	1	tumor protein p53 binding protein, 2	NM_001031685 /// NM_005426	3.46147	3.83998	3.04107	1.10935	-1.13824
238035_at	6670	SP3	1	Sp3 transcription factor	NM_001017371 /// NM_001172712 /// NM_003111	3.45253	3.22494	2.39978	-1.07057	-1.43869
226858_at	1454 /// 100996460	CSNK1E /// LOC100996460	1	casein kinase 1, epsilon /// uncharacterized LOC100996460	NM_001894 /// NM_152221 /// XR_158965 /// XR_159375 /// XR_172380	3.44948	3.4545	3.2382	1.00145	-1.06525
209304_x_at	4616	GADD45B	1	growth arrest and DNA-damage-inducible, beta	NM_015675	3.44679	3.86907	4.82605	1.12251	1.40016
222258_s_at	23677	SH3BP4	1	SH3-domain binding protein 4	NM_014521	3.44658	3.35365	2.25502	-1.02771	-1.5284
1552329_at	5930	RBBP6	1	retinoblastoma binding protein 6	NM_006910 /// NM_018703 /// NM_032626	3.44584	3.88459	4.36341	1.12733	1.26628
41387_r_at	23135	KDM6B	1	lysine (K)-specific demethylase 6B	NM_001080424	3.44563	3.80994	3.75984	1.10573	1.09119
1569906_s_at	51230	PHF20	1	PHD finger protein 20	NM_016436	3.44266	3.12926	2.4198	-1.10015	-1.42271
210190_at	8676	STX11	1	syntaxin 11	NM_003764	3.43747	4.07023	3.19339	1.18407	-1.07643
201739_at	6446	SGK1	1	serum/glucocorticoid regulated kinase 1	NM_001143676 /// NM_001143677 /// NM_001143678 /// NM_005627	3.43575	4.06654	3.67003	1.1836	1.06819
222792_s_at	29080	CCDC59	1	coiled-coil domain containing 59	NM_014167 /// NR_033192	3.43003	3.47082	3.95156	1.01189	1.15205
203708_at	5142	PDE4B	1	phosphodiesterase 4B, cAMP-specific	NM_001037339 /// NM_001037340 /// NM_001037341 /// NM_002600	3.4298	3.82215	4.04524	1.1144	1.17944
1569136_at	11320	MGAT4A	1	mannosyl (alpha-1,3-)-glycoprotein beta-1,4-N-acetylglucosaminyltransferase, isozyme A	NM_001160154 /// NM_012214	3.42947	3.02321	2.15793	-1.13438	-1.58924
213758_at	1327	COX4I1	1	cytochrome c oxidase subunit IV isoform 1	NM_001861	3.42269	3.04301	2.55933	-1.12477	-1.33734
221752_at	54434	SSH1	1	slingshot protein phosphatase 1	NM_001161330 /// NM_001161331 /// NM_018984	3.41326	3.11021	1.79038	-1.09744	-1.90645
1554406_a_at	64581	CLEC7A	1	C-type lectin domain family 7, member A	NM_022570 /// NM_197947 /// NM_197948 /// NM_197949 /// NM_197950 /// NM_197951 /// NM_	3.40985	3.7929	3.25526	1.11234	-1.04749
205205_at	5971	RELB	1	v-rel reticuloendotheliosis viral oncogene homolog B	NM_006509	3.40974	3.3684	2.12445	-1.01227	-1.605
211226_at	8811	GALR2	1	galanin receptor 2	NM_003857	3.40419	3.05423	2.01866	-1.11458	-1.68636
205251_at	8864	PER2	1	period circadian clock 2	NM_003894 /// NM_022817	3.39339	3.48128	2.39534	1.0259	-1.41666
1554036_at	9841	ZBTB24	1	zinc finger and BTB domain containing 24	NM_001164313 /// NM_014797	3.3843	3.36252	3.31052	-1.00648	-1.02229
209359_x_at	861 /// 100506403	LOC100506403 /// RUNX1	1	uncharacterized LOC100506403 /// runt-related transcription factor 1	NM_001001890 /// NM_001122607 /// NM_001754 /// NR_073512 /// XR_109672 /// XR_133274 /	3.37928	3.46282	2.27656	1.02472	-1.48438
215087_at	56905	C15orf39	1	chromosome 15 open reading frame 39	NM_015492	3.37863	3.79176	3.06309	1.12228	-1.10302
236223_s_at	6016	RIT1	1	Ras-like without CAAX 1	NM_001256820 /// NM_001256821 /// NM_006912	3.37284	3.76487	2.73204	1.11623	-1.23455
230304_at	---	CTB-31O20.2 /// OTTHUMG00000175708	1	NULL /// NULL	---	3.36816	3.62787	4.16364	1.07711	1.23618
214499_s_at	9774	BCLAF1	1	BCL2-associated transcription factor 1	NM_001077440 /// NM_001077441 /// NM_014739	3.36069	3.58932	4.16293	1.06803	1.23871
218793_s_at	6322	SCML1	1	sex comb on midleg-like 1 (Drosophila)	NM_001037535 /// NM_001037536 /// NM_001037540 /// NM_006746	3.35632	2.99822	2.39646	-1.11944	-1.40053
203298_s_at	3720	JARID2	1	jumonji, AT rich interactive domain 2	NM_001267040 /// NM_004973	3.35415	3.13199	1.99873	-1.07093	-1.67814
204132_s_at	2309 /// 2310	FOXO3 /// FOXO3B	1	forkhead box O3 /// forkhead box O3B pseudogene	NM_001455 /// NM_201559 /// NR_026718	3.35413	3.66239	2.14278	1.0919	-1.56532
211776_s_at	23136	EPB41L3	1	erythrocyte membrane protein band 4.1-like 3	NM_012307	3.34694	3.19498	1.3181	-1.04756	-2.53922
216260_at	23405	DICER1	1	dicer 1, ribonuclease type III	NM_001195573 /// NM_001271282 /// NM_030621 /// NM_177438	3.34679	3.11102	1.79069	-1.07579	-1.869
209184_s_at	8660	IRS2	1	insulin receptor substrate 2	NM_003749	3.34501	3.59471	3.85821	1.07465	1.15342
222528_s_at	51312	SLC25A37	1	solute carrier family 25 (mitochondrial iron transporter), member 37	NM_016612	3.32973	2.96537	1.06339	-1.12287	-3.13123
227538_at	9441	MED26	1	mediator complex subunit 26	NM_004831	3.31466	3.25985	3.52407	-1.01682	1.06318
236224_at	6016	RIT1	1	Ras-like without CAAX 1	NM_001256820 /// NM_001256821 /// NM_006912	3.31345	3.45271	2.78525	1.04203	-1.18964
208960_s_at	1316	KLF6	1	Kruppel-like factor 6	NM_001008490 /// NM_001160124 /// NM_001160125 /// NM_001300 /// NR_027653	3.31225	4.76573	5.89393	1.43882	1.77943
203068_at	9903	KLHL21	1	kelch-like family member 21	NM_014851	3.31157	3.85734	3.25607	1.16481	-1.01704
239143_x_at	51444	RNF138	1	ring finger protein 138, E3 ubiquitin protein ligase	NM_001191324 /// NM_016271 /// NM_198128	3.30304	3.02256	2.64275	-1.0928	-1.24985
206036_s_at	5966	REL	1	v-rel reticuloendotheliosis viral oncogene homolog (avian)	NM_002908	3.30158	3.24339	2.48996	-1.01794	-1.32596
208129_x_at	861 /// 100506403	LOC100506403 /// RUNX1	1	uncharacterized LOC100506403 /// runt-related transcription factor 1	NM_001001890 /// NM_001122607 /// NM_001754 /// NR_073512 /// XR_109672 /// XR_133274 /	3.29698	3.83228	2.60306	1.16236	-1.26658
201574_at	2107	ETF1	1	eukaryotic translation termination factor 1	NM_004730 /// NR_045992 /// NR_045994	3.29196	3.42377	2.95556	1.04004	-1.11382
201340_s_at	8507	ENC1	1	ectodermal-neural cortex 1 (with BTB domain)	NM_001256574 /// NM_001256575 /// NM_001256576 /// NM_003633 /// NR_046318	3.29147	2.3354	2.13505	-1.40938	-1.54164
205681_at	597	BCL2A1	1	BCL2-related protein A1	NM_001114735 /// NM_004049	3.28493	3.84175	3.59444	1.16951	1.09422
229594_at	144108	SPTY2D1	1	SPT2, Suppressor of Ty, domain containing 1 (S. cerevisiae)	NM_194285	3.27697	3.43724	4.10161	1.04891	1.25164
201465_s_at	3725	JUN	1	jun proto-oncogene	NM_002228	3.27482	3.91406	7.1831	1.1952	2.19344
221485_at	9334	B4GALT5	1	UDP-Gal:betaGlcNAc beta 1,4- galactosyltransferase, polypeptide 5	NM_004776	3.2703	3.07853	1.7868	-1.06229	-1.83025
227680_at	284695	ZNF326	1	zinc finger protein 326	NM_181781 /// NM_182975 /// NM_182976	3.26973	3.24212	2.62481	-1.00852	-1.2457
225673_at	91663	MYADM	1	myeloid-associated differentiation marker	NM_001020818 /// NM_001020819 /// NM_001020820 /// NM_001020821 /// NM_138373	3.26645	3.50679	3.58584	1.07358	1.09778
212497_at	93487	MAPK1IP1L	1	mitogen-activated protein kinase 1 interacting protein 1-like	NM_144578	3.26476	3.5295	2.71612	1.08109	-1.20199
226206_at	7975	MAFK	1	v-maf musculoaponeurotic fibrosarcoma oncogene homolog K (avian)	NM_002360	3.26396	3.29172	3.2348	1.0085	-1.00902
203321_s_at	22850	ADNP2	1	ADNP homeobox 2	NM_014913	3.26314	3.00771	2.97387	-1.08492	-1.09727
211899_s_at	9618	TRAF4	1	TNF receptor-associated factor 4	NM_004295 /// NM_145751	3.26217	3.22484	2.45572	-1.01158	-1.3284
202071_at	6385	SDC4	1	syndecan 4	NM_002999	3.25747	3.41141	1.65294	1.04726	-1.97071
1554306_at	3707	ITPKB	1	inositol-trisphosphate 3-kinase B	NM_002221	3.25591	3.05657	2.15577	-1.06522	-1.51032
208840_s_at	9908	G3BP2	1	GTPase activating protein (SH3 domain) binding protein 2	NM_012297 /// NM_203504 /// NM_203505	3.25422	3.3159	2.99947	1.01895	-1.08493
207993_s_at	11261	CHP1	1	calcineurin-like EF-hand protein 1	NM_007236	3.2459	3.5547	2.41894	1.09513	-1.34187
222874_s_at	2055	CLN8	1	ceroid-lipofuscinosis, neuronal 8 (epilepsy, progressive with mental retardation)	NM_001034061 /// NM_018941	3.2429	3.55741	1.91122	1.09698	-1.69677
203358_s_at	2146	EZH2	1	enhancer of zeste homolog 2 (Drosophila)	NM_001203247 /// NM_001203248 /// NM_001203249 /// NM_004456 /// NM_152998	3.23963	3.42891	2.42026	1.05843	-1.33855
204970_s_at	4097	MAFG	1	v-maf musculoaponeurotic fibrosarcoma oncogene homolog G (avian)	NM_002359 /// NM_032711	3.23599	3.46949	3.19237	1.07216	-1.01366
225142_at	80853	JHDM1D	1	jumonji C domain containing histone demethylase 1 homolog D (S. cerevisiae)	NM_030647	3.23587	3.51279	3.40919	1.08558	1.05356
217957_at	29105	C16orf80	1	chromosome 16 open reading frame 80	NM_013242	3.2356	3.90355	5.30946	1.20644	1.64095
1568623_a_at	339665	SLC35E4	1	solute carrier family 35, member E4	NM_001001479	3.23543	3.72578	1.31908	1.15156	-2.45279
204270_at	6497	SKI	1	v-ski sarcoma viral oncogene homolog (avian)	NM_003036	3.23262	3.12187	2.5802	-1.03547	-1.25286
201101_s_at	9774	BCLAF1	1	BCL2-associated transcription factor 1	NM_001077440 /// NM_001077441 /// NM_014739	3.23025	3.3997	3.62883	1.05246	1.12339
209345_s_at	55361	PI4K2A	1	phosphatidylinositol 4-kinase type 2 alpha	NM_018425	3.22092	3.41906	2.63548	1.06152	-1.22214
218178_s_at	57132	CHMP1B	1	charged multivesicular body protein 1B	NM_020412	3.21499	3.76711	4.30556	1.17174	1.33922
217741_s_at	7763	ZFAND5	1	zinc finger, AN1-type domain 5	NM_001102420 /// NM_001102421 /// NM_001278243 /// NM_001278244 /// NM_001278245 /// NM	3.21195	3.73074	3.97897	1.16152	1.2388
210793_s_at	4928	NUP98	1	nucleoporin 98kDa	NM_005387 /// NM_016320 /// NM_139131 /// NM_139132	3.21106	2.92201	1.70956	-1.09892	-1.87829
222669_s_at	51119 /// 155370	SBDS /// SBDSP1	1	Shwachman-Bodian-Diamond syndrome /// Shwachman-Bodian-Diamond syndrome pseudogene 1	NM_016038 /// NR_001588 /// NR_024109 /// NR_024110 /// NR_024111	3.20906	3.30762	4.0312	1.03071	1.25619
1554660_a_at	163882	CNST	1	consortin, connexin sorting protein	NM_001139459 /// NM_152609	3.20398	3.37973	2.37594	1.05485	-1.34851
215009_s_at	100499177	THAP9-AS1	1	THAP9 antisense RNA 1	NR_034075 /// NR_034076 /// NR_034077	3.20374	3.68489	3.33869	1.15019	1.04212
206302_s_at	11163 /// 440672 /// 100996752 /// 101060261	LOC100996752 /// LOC101060261 /// NUDT4 /// NUDT4P1	1	uncharacterized LOC100996752 /// uncharacterized LOC101060261 /// nudix (nucleoside dip	NM_019094 /// NM_199040 /// NR_002212 /// XM_003846516 /// XM_003960271	3.19914	3.33214	2.05607	1.04157	-1.55595
1555833_a_at	126298	IRGQ	1	immunity-related GTPase family, Q	NM_001007561	3.19824	3.43071	2.79164	1.07269	-1.14565
204131_s_at	2309	FOXO3	1	forkhead box O3	NM_001455 /// NM_201559	3.18909	3.35162	2.99375	1.05096	-1.06525
1555962_at	93010	B3GNT7	1	UDP-GlcNAc:betaGal beta-1,3-N-acetylglucosaminyltransferase 7	NM_145236	3.18717	2.4296	2.20068	-1.31181	-1.44826
222670_s_at	9935	MAFB	1	v-maf musculoaponeurotic fibrosarcoma oncogene homolog B (avian)	NM_005461	3.18678	3.05751	2.93001	-1.04228	-1.08764
220123_at	80255	SLC35F5	1	solute carrier family 35, member F5	NM_025181	3.18371	3.52892	1.69872	1.10843	-1.87418
209750_at	9975	NR1D2	1	nuclear receptor subfamily 1, group D, member 2	NM_001145425 /// NM_005126	3.18069	2.85609	2.85988	-1.11365	-1.11217
202888_s_at	290	ANPEP	1	alanyl (membrane) aminopeptidase	NM_001150	3.17552	3.20313	1.74791	1.00869	-1.81675
234993_at	84945	ABHD13	1	abhydrolase domain containing 13	NM_032859	3.17485	2.99063	2.09934	-1.0616	-1.51231
201466_s_at	3725	JUN	1	jun proto-oncogene	NM_002228	3.17268	3.44878	6.49567	1.08702	2.04738
211180_x_at	861 /// 100506403	LOC100506403 /// RUNX1	1	uncharacterized LOC100506403 /// runt-related transcription factor 1	NM_001001890 /// NM_001122607 /// NM_001754 /// NR_073512 /// XR_109672 /// XR_133274 /	3.17147	3.49386	2.42296	1.10165	-1.30892
224681_at	2768	GNA12	1	guanine nucleotide binding protein (G protein) alpha 12	NM_007353	3.17123	3.00516	1.82065	-1.05526	-1.74181
223070_at	58515	SELK	1	selenoprotein K	NM_021237	3.17088	3.08421	3.18494	-1.0281	1.00443
204562_at	3662	IRF4	1	interferon regulatory factor 4	NM_001195286 /// NM_002460 /// NR_036585 /// NR_046000	3.1685	3.69193	2.45495	1.1652	-1.29066
201844_s_at	23429	RYBP	1	RING1 and YY1 binding protein	NM_012234	3.16789	2.89001	2.11448	-1.09615	-1.49819
211782_at	3423	IDS	1	iduronate 2-sulfatase	NM_000202 /// NM_001166550 /// NM_006123	3.16514	3.25863	1.36927	1.02954	-2.31156
225768_at	9975	NR1D2	1	nuclear receptor subfamily 1, group D, member 2	NM_001145425 /// NM_005126	3.16504	3.12504	2.76832	-1.0128	-1.14331
208691_at	7037	TFRC	1	transferrin receptor (p90, CD71)	NM_001128148 /// NM_003234	3.16044	3.3677	3.10827	1.06558	-1.01678
207791_s_at	5861	RAB1A	1	RAB1A, member RAS oncogene family	NM_004161 /// NM_015543	3.15844	3.56932	2.67112	1.13009	-1.18244
200790_at	4953	ODC1	1	ornithine decarboxylase 1	NM_002539	3.15422	3.43225	3.10345	1.08814	-1.01636
221858_at	23232	TBC1D12	1	TBC1 domain family, member 12	NM_015188	3.14378	3.17495	2.17029	1.00992	-1.44855
218854_at	29940	DSE	1	dermatan sulfate epimerase	NM_001080976 /// NM_013352	3.14219	3.34213	1.62394	1.06363	-1.93492
206919_at	2005	ELK4	1	ELK4, ETS-domain protein (SRF accessory protein 1)	NM_001973 /// NM_021795	3.14146	3.04179	1.48477	-1.03277	-2.11579
219208_at	80204	FBXO11	1	F-box protein 11	NM_001190274 /// NM_012167 /// NM_018693 /// NM_025133	3.13871	3.52908	2.07092	1.12437	-1.51561
202434_s_at	1545	CYP1B1	1	cytochrome P450, family 1, subfamily B, polypeptide 1	NM_000104	3.1347	2.89752	1.52112	-1.08186	-2.06078
243463_s_at	6016	RIT1	1	Ras-like without CAAX 1	NM_001256820 /// NM_001256821 /// NM_006912	3.13356	3.45312	2.61359	1.10198	-1.19895
207850_at	2921	CXCL3	1	chemokine (C-X-C motif) ligand 3	NM_002090	3.13005	5.52865	4.59593	1.76631	1.46832
226939_at	132864	CPEB2	1	cytoplasmic polyadenylation element binding protein 2	NM_001177381 /// NM_001177382 /// NM_001177383 /// NM_001177384 /// NM_182485 /// NM_18	3.12952	2.94987	2.4376	-1.0609	-1.28386
1553785_at	153020	RASGEF1B	1	RasGEF domain family, member 1B	NM_152545	3.12769	3.75904	3.59197	1.20186	1.14844
224215_s_at	28514	DLL1	1	delta-like 1 (Drosophila)	NM_005618	3.12706	2.76001	1.95056	-1.13299	-1.60316
1556499_s_at	1277	COL1A1	1	collagen, type I, alpha 1	NM_000088	3.12665	2.78556	1.84175	-1.12245	-1.69765
227650_at	51182	HSPA14	1	heat shock 70kDa protein 14	NM_001037538 /// NM_001278205 /// NM_016299 /// NR_103464	3.12274	3.51734	3.61061	1.12636	1.15623
224570_s_at	359948	IRF2BP2	1	interferon regulatory factor 2 binding protein 2	NM_001077397 /// NM_182972	3.1219	3.05626	2.66478	-1.02147	-1.17154
228284_at	7088	TLE1	1	transducin-like enhancer of split 1 (E(sp1) homolog, Drosophila)	NM_005077	3.1203	2.87441	2.23336	-1.08554	-1.39713
219347_at	55270	NUDT15	1	nudix (nucleoside diphosphate linked moiety X)-type motif 15	NM_018283	3.11658	3.75128	3.13869	1.20365	1.00709
205403_at	7850	IL1R2	1	interleukin 1 receptor, type II	NM_001261419 /// NM_004633 /// NM_173343 /// NR_048564	3.11515	3.28087	1.4125	1.0532	-2.20541
203847_s_at	10270	AKAP8	1	A kinase (PRKA) anchor protein 8	NM_005858	3.11027	3.11551	2.98642	1.00169	-1.04147
204735_at	5141	PDE4A	1	phosphodiesterase 4A, cAMP-specific	NM_001111307 /// NM_001111308 /// NM_001111309 /// NM_001243121 /// NM_006202	3.10799	2.89537	1.92114	-1.07343	-1.61779
241396_at	23327	NEDD4L	1	neural precursor cell expressed, developmentally down-regulated 4-like, E3 ubiquitin pr	NM_001144964 /// NM_001144965 /// NM_001144966 /// NM_001144967 /// NM_001144968 /// NM	3.10608	3.07931	1.97893	-1.00869	-1.56958
1554014_at	1106 /// 100507217	CHD2 /// LOC100507217	1	chromodomain helicase DNA binding protein 2 /// uncharacterized LOC100507217	NM_001042572 /// NM_001271 /// NR_037600 /// NR_037601 /// NR_037602	3.09735	3.22315	2.46234	1.04061	-1.25789
231094_s_at	25902 /// 100996643	LOC100996643 /// MTHFD1L	1	monofunctional C1-tetrahydrofolate synthase, mitochondrial-like /// methylenetetrahydro	NM_001242767 /// NM_001242768 /// NM_001242769 /// NM_015440 /// XM_003846387 /// XM_00	3.09123	3.05736	2.02205	-1.01108	-1.52876
213538_at	6651	SON	1	SON DNA binding protein	NM_003103 /// NM_032195 /// NM_058183 /// NM_138925 /// NM_138926 /// NM_138927	3.08537	3.09472	3.19279	1.00303	1.03482
209239_at	4790	NFKB1	1	nuclear factor of kappa light polypeptide gene enhancer in B-cells 1	NM_001165412 /// NM_003998	3.08488	3.25186	2.49124	1.05413	-1.23829
224453_s_at	55500	ETNK1	1	ethanolamine kinase 1	NM_001039481 /// NM_018638	3.08246	3.62203	2.42397	1.17504	-1.27166
225980_at	91748	ELMSAN1	1	ELM2 and Myb/SANT-like domain containing 1	NM_001043318 /// NM_194278	3.08237	3.1911	3.16827	1.03527	1.02787
202206_at	10123	ARL4C	1	ADP-ribosylation factor-like 4C	NM_005737	3.07802	2.82104	2.95399	-1.09109	-1.04198
243829_at	673	BRAF	1	v-raf murine sarcoma viral oncogene homolog B1	NM_004333	3.07761	3.05377	1.81033	-1.00781	-1.70002
228124_at	26090	ABHD12	1	abhydrolase domain containing 12	NM_001042472 /// NM_015600	3.07653	3.10122	1.60524	1.00803	-1.91656
242356_at	143187	VTI1A	1	vesicle transport through interaction with t-SNAREs 1A	NM_145206	3.07606	3.53372	1.61052	1.14878	-1.90998
205443_at	6617	SNAPC1	1	small nuclear RNA activating complex, polypeptide 1, 43kDa	NM_003082	3.07212	3.63022	2.74695	1.18167	-1.11837
220953_s_at	54545	MTMR12	1	myotubularin related protein 12	NM_001040446 /// NM_019061	3.07209	2.9751	2.50424	-1.0326	-1.22675
228857_at	2794	GNL1	1	guanine nucleotide binding protein-like 1	NM_005275	3.07153	3.07436	2.75203	1.00092	-1.1161
220016_at	79026	AHNAK	1	AHNAK nucleoprotein	NM_001620 /// NM_024060	3.06921	2.77549	1.93469	-1.10582	-1.5864
229676_at	55149	MTPAP	1	mitochondrial poly(A) polymerase	NM_018109	3.06852	3.16746	3.01262	1.03224	-1.01856
204286_s_at	5366	PMAIP1	1	phorbol-12-myristate-13-acetate-induced protein 1	NM_021127	3.0436	3.73464	4.25324	1.22705	1.39743
200815_s_at	5048	PAFAH1B1	1	platelet-activating factor acetylhydrolase 1b, regulatory subunit 1 (45kDa)	NM_000430	3.03851	3.22224	2.63951	1.06047	-1.15116
210180_s_at	6434	TRA2B	1	transformer 2 beta homolog (Drosophila)	NM_001243879 /// NM_004593	3.03656	3.08925	5.14131	1.01735	1.69314
202314_at	1595 /// 401387	CYP51A1 /// LRRD1	1	cytochrome P450, family 51, subfamily A, polypeptide 1 /// leucine-rich repeats and dea	NM_000786 /// NM_001045475 /// NM_001146152 /// NM_001161528	3.03608	3.14195	2.31778	1.03487	-1.30991
219340_s_at	2055	CLN8	1	ceroid-lipofuscinosis, neuronal 8 (epilepsy, progressive with mental retardation)	NM_001034061 /// NM_018941	3.0357	3.1739	2.23605	1.04552	-1.35762
226055_at	27106	ARRDC2	1	arrestin domain containing 2	NM_001025604 /// NM_015683	3.03433	2.7454	2.87799	-1.10524	-1.05432
203234_at	7378	UPP1	1	uridine phosphorylase 1	NM_003364 /// NM_181597	3.03342	3.18956	2.45796	1.05147	-1.23412
212769_at	7090	TLE3	1	transducin-like enhancer of split 3 (E(sp1) homolog, Drosophila)	NM_001105192 /// NM_005078 /// NM_020908	3.03111	3.41675	2.21505	1.12723	-1.36842
238534_at	9208	LRRFIP1	1	leucine rich repeat (in FLII) interacting protein 1	NM_001137550 /// NM_001137551 /// NM_001137552 /// NM_001137553 /// NM_004735	3.02823	3.37779	3.39954	1.11543	1.12262
203053_at	10286	BCAS2	1	breast carcinoma amplified sequence 2	NM_005872	3.02516	3.13047	3.79534	1.03481	1.25459
222435_s_at	51465	UBE2J1	1	ubiquitin-conjugating enzyme E2, J1	NM_016021	3.02224	3.28121	2.79805	1.08569	-1.08012
235421_at	1326	MAP3K8	1	mitogen-activated protein kinase kinase kinase 8	NM_001244134 /// NM_005204	3.02057	3.574	3.59438	1.18322	1.18996
242676_at	---	OTTHUMG00000179232 /// RP11-143J12.2	1	NULL /// NULL	---	3.01866	2.99535	1.63952	-1.00778	-1.84119
221841_s_at	9314	KLF4	1	Kruppel-like factor 4 (gut)	NM_004235	3.01471	3.43009	4.82746	1.13779	1.6013
227347_x_at	57801	HES4	1	hairy and enhancer of split 4 (Drosophila)	NM_001142467 /// NM_021170	3.01339	3.06062	2.10859	1.01567	-1.4291
201341_at	8507	ENC1	1	ectodermal-neural cortex 1 (with BTB domain)	NM_001256574 /// NM_001256575 /// NM_001256576 /// NM_003633 /// NR_046318	3.01094	2.61697	2.55583	-1.15054	-1.17807
212813_at	83700	JAM3	1	junctional adhesion molecule 3	NM_001205329 /// NM_032801	3.01041	2.91242	2.26087	-1.03364	-1.33153
231078_at	51312	SLC25A37	1	solute carrier family 25 (mitochondrial iron transporter), member 37	NM_016612	3.00875	3.29187	2.33229	1.0941	-1.29004
227935_s_at	84333	PCGF5	1	polycomb group ring finger 5	NM_001256549 /// NM_001257101 /// NM_032373 /// NR_046310 /// NR_046435	3.00743	3.08591	2.27517	1.0261	-1.32185
207681_at	2833	CXCR3	1	chemokine (C-X-C motif) receptor 3	NM_001142797 /// NM_001504	3.00669	2.72447	2.9795	-1.10359	-1.00913
209610_s_at	6509	SLC1A4	1	solute carrier family 1 (glutamate/neutral amino acid transporter), member 4	NM_001135581 /// NM_001193493 /// NM_003038	3.00543	2.50633	1.52962	-1.19914	-1.96482
200632_s_at	10397	NDRG1	1	N-myc downstream regulated 1	NM_001135242 /// NM_001258432 /// NM_001258433 /// NM_006096	3.00347	3.13649	2.156	1.04429	-1.39307
1554671_a_at	23524	SRRM2	1	serine/arginine repetitive matrix 2	NM_016333	3.00346	3.13474	3.02969	1.04371	1.00874
201242_s_at	481	ATP1B1	1	ATPase, Na+/K+ transporting, beta 1 polypeptide	NM_001001787 /// NM_001677	3.00305	3.69036	4.13921	1.22887	1.37833
213315_x_at	91966 /// 541578	CXorf40A /// CXorf40B	1	chromosome X open reading frame 40A /// chromosome X open reading frame 40B	NM_001013845 /// NM_001171907 /// NM_001171908 /// NM_001171909 /// NM_178124 /// XM_00	2.99928	3.46989	4.32179	1.15691	1.44094
227757_at	8451	CUL4A	1	cullin 4A	NM_001008895 /// NM_001278513 /// NM_001278514 /// NM_003589	2.99893	3.20837	2.45702	1.06984	-1.22055
1554661_s_at	163882	CNST	1	consortin, connexin sorting protein	NM_001139459 /// NM_152609	2.99031	3.09533	2.59454	1.03512	-1.15254
209076_s_at	56270	WDR45B	1	WD repeat domain 45B	NM_019613	2.98872	3.12403	3.41193	1.04528	1.1416
204094_s_at	9819	TSC22D2	1	TSC22 domain family, member 2	NM_014779	2.98708	3.24612	3.10092	1.08672	1.03811
1559399_s_at	54819	ZCCHC10	1	zinc finger, CCHC domain containing 10	NM_017665	2.98534	3.05588	1.96528	1.02363	-1.51904
1554997_a_at	5743	PTGS2	1	prostaglandin-endoperoxide synthase 2 (prostaglandin G/H synthase and cyclooxygenase)	NM_000963	2.9841	5.35435	4.51953	1.79429	1.51453
1557165_s_at	23276	KLHL18	1	kelch-like family member 18	NM_025010	2.98337	3.50616	3.26236	1.17523	1.09352
231393_x_at	23099	ZBTB43	1	zinc finger and BTB domain containing 43	NM_001135776 /// NM_014007	2.98312	3.05925	2.47018	1.02552	-1.20765
1558143_a_at	10018	BCL2L11	1	BCL2-like 11 (apoptosis facilitator)	NM_001204106 /// NM_001204107 /// NM_001204108 /// NM_001204109 /// NM_001204110 /// NM	2.98187	3.03871	2.44834	1.01906	-1.21792
210258_at	6003	RGS13	1	regulator of G-protein signaling 13	NM_002927 /// NM_144766	2.9813	3.33717	1.59371	1.11937	-1.87067
1554878_a_at	5825	ABCD3	1	ATP-binding cassette, sub-family D (ALD), member 3	NM_001122674 /// NM_002858	2.97886	2.95305	3.01415	-1.00874	1.01185
219681_s_at	80223	RAB11FIP1	1	RAB11 family interacting protein 1 (class I)	NM_001002233 /// NM_001002814 /// NM_025151	2.97146	3.33469	3.06295	1.12224	1.03079
220088_at	728	C5AR1	1	complement component 5a receptor 1	NM_001736	2.96972	3.17625	2.49389	1.06955	-1.1908
206173_x_at	2553	GABPB1	1	GA binding protein transcription factor, beta subunit 1	NM_002041 /// NM_005254 /// NM_016654 /// NM_016655 /// NM_181427	2.9652	3.24646	2.18093	1.09485	-1.3596
210916_s_at	960	CD44	1	CD44 molecule (Indian blood group)	NM_000610 /// NM_001001389 /// NM_001001390 /// NM_001001391 /// NM_001001392 /// NM_00	2.96504	3.12246	2.39848	1.05309	-1.23622
204087_s_at	8884	SLC5A6	1	solute carrier family 5 (sodium-dependent vitamin transporter), member 6	NM_021095 /// NR_028323	2.95427	3.03373	3.07689	1.0269	1.04151
36564_at	127544	RNF19B	1	ring finger protein 19B	NM_001127361 /// NM_153341	2.95423	3.01595	1.60297	1.02089	-1.84297
225582_at	85450	ITPRIP	1	inositol 1,4,5-trisphosphate receptor interacting protein	NM_001272012 /// NM_001272013 /// NM_033397	2.95245	3.17686	3.99652	1.07601	1.35363
209383_at	1649	DDIT3	1	DNA-damage-inducible transcript 3	NM_001195053 /// NM_001195054 /// NM_001195055 /// NM_001195056 /// NM_001195057 /// NM	2.95091	3.53559	4.3138	1.19813	1.46185
203946_s_at	384	ARG2	1	arginase 2	NM_001172	2.95011	4.2407	1.83203	1.43747	-1.6103
200798_x_at	4170	MCL1	1	myeloid cell leukemia sequence 1 (BCL2-related)	NM_001197320 /// NM_021960 /// NM_182763	2.9495	3.19574	3.5711	1.08349	1.21075
209706_at	4824	NKX3-1	1	NK3 homeobox 1	NM_001256339 /// NM_006167 /// NR_046072	2.94726	3.44935	2.00313	1.17036	-1.47132
201713_s_at	5903	RANBP2	1	RAN binding protein 2	NM_006267	2.94637	3.08872	2.49193	1.04831	-1.18237
236646_at	120939	TMEM52B	1	transmembrane protein 52B	NM_153022	2.93733	3.09963	1.69126	1.05525	-1.73677
213537_at	3113	HLA-DPA1	1	major histocompatibility complex, class II, DP alpha 1	NM_001242524 /// NM_001242525 /// NM_033554	2.93718	3.20632	2.33131	1.09163	-1.25989
207332_s_at	7037	TFRC	1	transferrin receptor (p90, CD71)	NM_001128148 /// NM_003234	2.93618	3.15022	3.01975	1.0729	1.02846
214112_s_at	91966 /// 541578	CXorf40A /// CXorf40B	1	chromosome X open reading frame 40A /// chromosome X open reading frame 40B	NM_001013845 /// NM_001171907 /// NM_001171908 /// NM_001171909 /// NM_178124 /// XM_00	2.93055	3.32935	4.25297	1.13609	1.45125
223527_s_at	81602	CDADC1	1	cytidine and dCMP deaminase domain containing 1	NM_001193478 /// NM_030911 /// NR_036439	2.92972	3.00483	2.85954	1.02564	-1.02454
241819_at	944	TNFSF8	1	tumor necrosis factor (ligand) superfamily, member 8	NM_001244 /// NM_001252290	2.92938	3.2873	2.44679	1.12218	-1.19723
212711_at	157922	CAMSAP1	1	calmodulin regulated spectrin-associated protein 1	NM_015447	2.92725	3.15065	1.48284	1.07632	-1.97408
209545_s_at	8767	RIPK2	1	receptor-interacting serine-threonine kinase 2	NM_003821	2.92292	3.43096	4.0214	1.17381	1.37582
203036_s_at	9788	MTSS1	1	metastasis suppressor 1	NM_014751	2.92075	2.99258	3.00624	1.02459	1.02927
204433_s_at	9825	SPATA2	1	spermatogenesis associated 2	NM_001135773 /// NM_006038	2.91786	3.09444	2.70958	1.06052	-1.07687
223687_s_at	54742	LY6K	1	lymphocyte antigen 6 complex, locus K	NM_001160354 /// NM_001160355 /// NM_017527	2.91051	3.3293	2.13522	1.14389	-1.3631
1554229_at	153222	CREBRF	1	CREB3 regulatory factor	NM_001168393 /// NM_001168394 /// NM_153607	2.8988	3.08548	3.48656	1.0644	1.20276
212961_x_at	541578	CXorf40B	1	chromosome X open reading frame 40B	NM_001013845 /// XM_003960968 /// XM_003960969 /// XM_003960970 /// XM_003960971 /// XM	2.88931	3.37261	3.90749	1.16727	1.3524
201146_at	4780	NFE2L2	1	nuclear factor (erythroid-derived 2)-like 2	NM_001145412 /// NM_001145413 /// NM_006164	2.88739	2.78958	3.08538	-1.03506	1.06857
218936_s_at	29080	CCDC59	1	coiled-coil domain containing 59	NM_014167 /// NR_033192	2.8784	3.03835	3.06793	1.05557	1.06584
1569857_s_at	7174	TPP2	1	tripeptidyl peptidase II	NM_003291	2.87776	3.03265	1.78136	1.05382	-1.61548
209051_s_at	5900	RALGDS	1	ral guanine nucleotide dissociation stimulator	NM_001042368 /// NM_001271774 /// NM_001271775 /// NM_001271776 /// NM_006266	2.87541	3.10035	2.40483	1.07823	-1.19568
218631_at	60370	AVPI1	1	arginine vasopressin-induced 1	NM_021732	2.87515	2.73595	3.15345	-1.05088	1.0968
1559263_s_at	340152	ZC3H12D	1	zinc finger CCCH-type containing 12D	NM_207360	2.87488	3.62336	2.79422	1.26035	-1.02886
226352_at	133746	JMY	1	junction mediating and regulatory protein, p53 cofactor	NM_152405	2.86472	2.77042	3.11782	-1.03404	1.08835
1552542_s_at	117289	TAGAP	1	T-cell activation RhoGTPase activating protein	NM_054114 /// NM_138810 /// NM_152133	2.86205	3.91971	4.03985	1.36955	1.41153
216598_s_at	6347	CCL2	1	chemokine (C-C motif) ligand 2	NM_002982	2.85832	4.17879	1.20239	1.46197	-2.37721
203752_s_at	3727	JUND	1	jun D proto-oncogene	NM_005354	2.84672	3.00263	3.40966	1.05477	1.19775
214814_at	91746	YTHDC1	1	YTH domain containing 1	NM_001031732 /// NM_133370	2.84633	2.82628	3.08349	-1.00709	1.08332
200664_s_at	3337	DNAJB1	1	DnaJ (Hsp40) homolog, subfamily B, member 1	NM_006145	2.83982	2.94674	3.81965	1.03765	1.34504
223130_s_at	29116	MYLIP	1	myosin regulatory light chain interacting protein	NM_013262	2.83233	3.1923	3.00908	1.12709	1.0624
242705_x_at	4043	LRPAP1	1	low density lipoprotein receptor-related protein associated protein 1	NM_002337	2.82321	3.068	2.10379	1.08671	-1.34196
229865_at	64778	FNDC3B	1	fibronectin type III domain containing 3B	NM_001135095 /// NM_022763	2.81892	3.33144	1.55163	1.18181	-1.81675
205135_s_at	26747	NUFIP1	1	nuclear fragile X mental retardation protein interacting protein 1	NM_012345	2.81802	3.26601	3.71966	1.15897	1.31995
1554901_at	100131227	GAFA1	1	FGF2-associated protein GAFA1	XM_001715150 /// XM_001717260	2.81173	3.50708	1.81799	1.2473	-1.54661
235711_at	5814	PURB	1	purine-rich element binding protein B	NM_033224	2.80465	3.14285	2.97404	1.12058	1.0604
202208_s_at	10123	ARL4C	1	ADP-ribosylation factor-like 4C	NM_005737	2.79297	2.7484	3.10678	-1.01622	1.11235
222666_s_at	10171	RCL1	1	RNA terminal phosphate cyclase-like 1	NM_005772	2.79155	3.03874	2.66659	1.08855	-1.04686
202146_at	3475	IFRD1	1	interferon-related developmental regulator 1	NM_001007245 /// NM_001197079 /// NM_001197080 /// NM_001550	2.79102	3.154	4.15556	1.13006	1.4889
212470_at	9043	SPAG9	1	sperm associated antigen 9	NM_001130527 /// NM_001130528 /// NM_001251971 /// NM_003971 /// NM_172345	2.78624	3.10621	2.16088	1.11484	-1.2894
231297_at	84444	DOT1L	1	DOT1-like histone H3K79 methyltransferase	NM_032482	2.78299	3.03805	2.56026	1.09165	-1.08699
201196_s_at	262	AMD1	1	adenosylmethionine decarboxylase 1	NM_001033059 /// NM_001634	2.78135	3.3995	3.47425	1.22225	1.24913
212434_at	80273	GRPEL1	1	GrpE-like 1, mitochondrial (E. coli)	NM_025196	2.77849	3.02453	3.64893	1.08855	1.31328
1556006_s_at	---	CTB-89H12.4 /// OTTHUMG00000163462	1	NULL /// NULL	---	2.77826	3.09844	1.72562	1.11525	-1.61001
244103_at	163859	SDE2	1	SDE2 telomere maintenance homolog (S. pombe)	NM_152608	2.7514	2.77939	3.02082	1.01017	1.09792
230156_x_at	100507217	LOC100507217	1	uncharacterized LOC100507217	NR_037600 /// NR_037601 /// NR_037602	2.73662	3.02931	2.72838	1.10695	-1.00302
228098_s_at	29116	MYLIP	1	myosin regulatory light chain interacting protein	NM_013262	2.73601	3.02573	3.34134	1.10589	1.22124
1570360_s_at	8653	DDX3Y	1	DEAD (Asp-Glu-Ala-Asp) box polypeptide 3, Y-linked	NM_001122665 /// NM_004660	2.73063	3.40445	2.0429	1.24676	-1.33664
223982_s_at	50640	PNPLA8	1	patatin-like phospholipase domain containing 8	NM_001256007 /// NM_001256008 /// NM_001256009 /// NM_001256010 /// NM_001256011 /// NM	2.72846	3.26327	3.46973	1.19601	1.27168
214963_at	23279	NUP160	1	nucleoporin 160kDa	NM_015231	2.70507	3.12458	1.90521	1.15508	-1.41983
218472_s_at	53918	PELO	1	pelota homolog (Drosophila)	NM_015946	2.6979	3.20011	2.82426	1.18615	1.04684
223309_x_at	50640	PNPLA8	1	patatin-like phospholipase domain containing 8	NM_001256007 /// NM_001256008 /// NM_001256009 /// NM_001256010 /// NM_001256011 /// NM	2.6953	3.24061	3.37053	1.20232	1.25052
1555756_a_at	64581	CLEC7A	1	C-type lectin domain family 7, member A	NM_022570 /// NM_197947 /// NM_197948 /// NM_197949 /// NM_197950 /// NM_197951 /// NM_	2.69464	3.02543	2.4688	1.12276	-1.09148
1558111_at	4154	MBNL1	1	muscleblind-like splicing regulator 1	NM_021038 /// NM_207292 /// NM_207293 /// NM_207294 /// NM_207295 /// NM_207296 /// NM_	2.68798	3.40488	3.6321	1.2667	1.35124
219797_at	11320	MGAT4A	1	mannosyl (alpha-1,3-)-glycoprotein beta-1,4-N-acetylglucosaminyltransferase, isozyme A	NM_001160154 /// NM_012214	2.66045	2.8429	3.57811	1.06858	1.34493
224692_at	84919	PPP1R15B	1	protein phosphatase 1, regulatory subunit 15B	NM_032833	2.64935	3.28399	4.79723	1.23955	1.81072
224507_s_at	84815	MGC12916	1	uncharacterized protein MGC12916	NM_032729 /// NR_026880	2.64752	3.0839	1.56621	1.16482	-1.6904
1564053_a_at	253943	YTHDF3	1	YTH domain family, member 3	NM_001277813 /// NM_001277814 /// NM_001277815 /// NM_001277816 /// NM_001277817 /// NM	2.64102	3.2491	2.27276	1.23025	-1.16203
212902_at	10802	SEC24A	1	SEC24 family, member A (S. cerevisiae)	NM_001252231 /// NM_021982	2.62647	3.00561	1.38269	1.14435	-1.89954
207113_s_at	7124	TNF	1	tumor necrosis factor	NM_000594	2.62477	3.26562	3.98939	1.24415	1.5199
202638_s_at	3383	ICAM1	1	intercellular adhesion molecule 1	NM_000201	2.60143	3.03092	1.82022	1.1651	-1.42919
235593_at	9839	ZEB2	1	zinc finger E-box binding homeobox 2	NM_001171653 /// NM_014795 /// NR_033258	2.59259	3.14081	2.64763	1.21146	1.02123
225615_at	126917	IFFO2	1	intermediate filament family orphan 2	NM_001136265	2.57973	2.91365	3.76916	1.12944	1.46107
211434_s_at	9034	CCRL2	1	chemokine (C-C motif) receptor-like 2	NM_001130910 /// NM_003965	2.54834	3.15341	2.12089	1.23744	-1.20154
203543_s_at	687	KLF9	1	Kruppel-like factor 9	NM_001206	2.54802	3.01367	3.36492	1.18275	1.3206
208961_s_at	1316	KLF6	1	Kruppel-like factor 6	NM_001008490 /// NM_001160124 /// NM_001160125 /// NM_001300 /// NR_027653	2.54138	3.72373	4.72819	1.46524	1.86048
209457_at	1847	DUSP5	1	dual specificity phosphatase 5	NM_004419	2.53117	3.35027	3.3984	1.32361	1.34262
201464_x_at	3725	JUN	1	jun proto-oncogene	NM_002228	2.52161	2.84098	4.98937	1.12665	1.97864
227099_s_at	387763	C11orf96	1	chromosome 11 open reading frame 96	NM_001145033	2.50453	3.43275	1.82177	1.37062	-1.37478
204896_s_at	5734	PTGER4	1	prostaglandin E receptor 4 (subtype EP4)	NM_000958	2.49005	2.80438	3.17408	1.12623	1.2747
227556_at	29922	NME7	1	NME/NM23 family member 7	NM_013330 /// NM_197972	2.48636	3.12848	3.69191	1.25826	1.48487
211762_s_at	3838	KPNA2	1	karyopherin alpha 2 (RAG cohort 1, importin alpha 1)	NM_002266	2.47589	2.61884	3.01969	1.05774	1.21964
1554980_a_at	467	ATF3	1	activating transcription factor 3	NM_001030287 /// NM_001040619 /// NM_001206484 /// NM_001206485 /// NM_001206486 /// NM	2.47099	2.94259	4.82266	1.19086	1.95172
209510_at	11236	RNF139	1	ring finger protein 139	NM_007218	2.46606	2.54887	3.19672	1.03358	1.29629
225767_at	100861532	RNA45S5	1	RNA, 45S pre-ribosomal 5	NR_046235	2.46523	3.33358	4.30588	1.35224	1.74664
210118_s_at	3552	IL1A	1	interleukin 1, alpha	NM_000575	2.46189	3.62755	2.15261	1.47348	-1.14368
237718_at	1977	EIF4E	1	eukaryotic translation initiation factor 4E	NM_001130678 /// NM_001130679 /// NM_001968	2.45736	3.61606	4.16029	1.47152	1.69299
204897_at	5734	PTGER4	1	prostaglandin E receptor 4 (subtype EP4)	NM_000958	2.44848	2.66071	4.17357	1.08668	1.70456
1568768_s_at	100302650	BRE-AS1	1	BRE antisense RNA 1	NR_028308	2.40447	3.64476	4.57156	1.51583	1.90127
203542_s_at	687	KLF9	1	Kruppel-like factor 9	NM_001206	2.39629	2.66739	3.78312	1.11313	1.57874
214683_s_at	1195	CLK1	1	CDC-like kinase 1	NM_001024646 /// NM_001162407 /// NM_004071 /// NR_027855 /// NR_027856	2.39239	2.65605	3.27482	1.11021	1.36885
201243_s_at	481	ATP1B1	1	ATPase, Na+/K+ transporting, beta 1 polypeptide	NM_001001787 /// NM_001677	2.39153	2.95096	3.38615	1.23392	1.41589
212657_s_at	3557	IL1RN	1	interleukin 1 receptor antagonist	NM_000577 /// NM_173841 /// NM_173842 /// NM_173843	2.38916	3.31307	2.36728	1.38671	-1.00924
1552644_a_at	80012	PHC3	1	polyhomeotic homolog 3 (Drosophila)	NM_024947	2.38617	2.43803	3.23618	1.02173	1.35622
203394_s_at	3280	HES1	1	hairy and enhancer of split 1, (Drosophila)	NM_005524	2.33722	2.53084	4.89806	1.08284	2.09568
208937_s_at	3397	ID1	1	inhibitor of DNA binding 1, dominant negative helix-loop-helix protein	NM_002165 /// NM_181353	2.33309	2.35825	3.07492	1.01078	1.31796
226345_at	221079	ARL5B	1	ADP-ribosylation factor-like 5B	NM_178815	2.31937	2.39262	3.26201	1.03158	1.40642
208118_x_at	81893 /// 387254 /// 100271836 /// 101060596 /// 101060604	LOC100271836 /// LOC101060596 /// LOC101060604 /// SLC7A5P1 /// SLC7A5P2	1	smg-1 homolog, phosphatidylinositol 3-kinase-related kinase (C. elegans) pseudogene ///	NM_031211 /// NR_002593 /// NR_002594 /// NR_027155 /// XM_003960631 /// XM_003960632 /	2.27528	2.58449	3.26396	1.1359	1.43453
1555411_a_at	57018	CCNL1	1	cyclin L1	NM_020307	2.27515	2.62259	3.5426	1.15271	1.55708
218611_at	51278	IER5	1	immediate early response 5	NM_016545	2.25794	2.40453	3.30034	1.06492	1.46166
206115_at	1960	EGR3	1	early growth response 3	NM_001199880 /// NM_001199881 /// NM_004430	2.23221	3.24164	2.91321	1.45221	1.30508
205214_at	9262	STK17B	1	serine/threonine kinase 17b	NM_004226	2.22522	2.47731	3.05059	1.11329	1.37092
1555832_s_at	1316	KLF6	1	Kruppel-like factor 6	NM_001008490 /// NM_001160124 /// NM_001160125 /// NM_001300 /// NR_027653	2.14401	2.71223	3.50757	1.26502	1.63598
213281_at	3725	JUN	1	jun proto-oncogene	NM_002228	2.13295	2.48633	5.16889	1.16568	2.42335
205114_s_at	6348 /// 6349 /// 414062 /// 101060267	CCL3 /// CCL3L1 /// CCL3L3 /// LOC101060267	1	chemokine (C-C motif) ligand 3 /// chemokine (C-C motif) ligand 3-like 1 /// chemokine	NM_001001437 /// NM_002983 /// NM_021006 /// XM_003960672	2.09361	3.54946	6.15766	1.69538	2.94117
201303_at	9775	EIF4A3	1	eukaryotic translation initiation factor 4A3	NM_014740	2.09157	2.63529	3.6323	1.25996	1.73664
213895_at	2012	EMP1	1	epithelial membrane protein 1	NM_001423	2.0518	3.43618	1.49395	1.67472	-1.3734
238893_at	338758	LINC00936	1	long intergenic non-protein coding RNA 936	NR_028138	2.03401	2.43721	3.49635	1.19823	1.71895
208075_s_at	6354	CCL7	1	chemokine (C-C motif) ligand 7	NM_006273	2.01779	3.01475	1.4434	1.49409	-1.39794
220046_s_at	57018	CCNL1	1	cyclin L1	NM_020307	2.01362	2.26741	3.24995	1.12604	1.61399
224606_at	1316	KLF6	1	Kruppel-like factor 6	NM_001008490 /// NM_001160124 /// NM_001160125 /// NM_001300 /// NR_027653	1.97682	2.54614	3.4659	1.288	1.75327
202340_x_at	3164	NR4A1	1	nuclear receptor subfamily 4, group A, member 1	NM_001202233 /// NM_001202234 /// NM_002135 /// NM_173157 /// NM_173158	1.89882	2.05349	3.0933	1.08145	1.62907
204794_at	1844	DUSP2	1	dual specificity phosphatase 2	NM_004418	1.86251	1.84567	3.07833	-1.00913	1.65279
242712_x_at	5903 /// 84220 /// 285190 /// 400966 /// 653489 /// 727851 /// 729540 /// 729857	RANBP2 /// RGPD1 /// RGPD2 /// RGPD3 /// RGPD4 /// RGPD5 /// RGPD6 /// RGPD8	1	RAN binding protein 2 /// RANBP2-like and GRIP domain containing 1 /// RANBP2-like and	NM_001024457 /// NM_001037866 /// NM_001078170 /// NM_001123363 /// NM_001144013 /// NM	1.69906	1.92197	3.25554	1.13119	1.91608
229307_at	23243	ANKRD28	1	ankyrin repeat domain 28	NM_001195098 /// NM_001195099 /// NM_015199	1.62895	2.06678	3.0773	1.26879	1.88913
1558496_at	100505609	LOC100505609	1	uncharacterized LOC100505609	XR_108518 /// XR_108519 /// XR_112557 /// XR_112558 /// XR_171425 /// XR_171426	1.58417	1.7325	3.749	1.09363	2.36654
237510_at	55892	MYNN	1	myoneurin	NM_001185118 /// NM_001185119 /// NM_018657 /// NR_033702 /// NR_033703	1.58279	1.97852	3.06382	1.25003	1.93571
223217_s_at	64332	NFKBIZ	1	nuclear factor of kappa light polypeptide gene enhancer in B-cells inhibitor, zeta	NM_001005474 /// NM_031419	1.56372	1.51886	3.49395	-1.02954	2.23438
225567_at	100505573	LOC100505573	1	uncharacterized LOC100505573	XR_109180 /// XR_111498 /// XR_172079	1.54768	1.24383	-1.95619	-1.24428	-3.02755
1566145_s_at	644450	LOC644450	1	uncharacterized LOC644450	XM_927590	1.48243	1.67711	3.27343	1.13132	2.20815
1553186_x_at	158158	RASEF	1	RAS and EF-hand domain containing	NM_152573	1.43896	1.62533	3.83862	1.12952	2.66764
1553185_at	158158	RASEF	1	RAS and EF-hand domain containing	NM_152573	1.39033	1.53755	3.50666	1.10589	2.52217
224321_at	23671	TMEFF2	1	transmembrane protein with EGF-like and two follistatin-like domains 2	NM_016192	1.36011	1.45405	3.1811	1.06907	2.33885
1556545_at	---	CTD-3014M21.1 /// OTTHUMG00000176042	1	NULL /// NULL	---	1.31274	1.80135	4.59222	1.3722	3.4982
227952_at	152687	ZNF595	1	zinc finger protein 595	NM_182524	1.30055	1.54797	3.59229	1.19025	2.76214
222835_at	79875	THSD4	1	thrombospondin, type I, domain containing 4	NM_024817	1.22959	1.51057	3.05907	1.22852	2.48788
201005_at	928	CD9	2	CD9 molecule	NM_001769	-1.07032	-1.20821	-3.26627	-1.12883	-3.05167
206494_s_at	3674	ITGA2B	2	integrin, alpha 2b (platelet glycoprotein IIb of IIb/IIIa complex, antigen CD41)	NM_000419	-1.20413	-1.46757	-3.22758	-1.21878	-2.68042
206655_s_at	2812 /// 5413 /// 100526833	GP1BB /// SEPT5 /// SEPT5-GP1BB	2	glycoprotein Ib (platelet), beta polypeptide /// septin 5 /// SEPT5-GP1BB readthrough	NM_000407 /// NM_001009939 /// NM_002688 /// NR_037611 /// NR_037612	-1.27036	-1.59586	-3.14925	-1.25623	-2.47903
200665_s_at	6678	SPARC	2	secreted protein, acidic, cysteine-rich (osteonectin)	NM_003118	-1.33027	-1.54806	-3.21345	-1.16372	-2.41563
210387_at	83988	NCALD	1	neurocalcin delta	NM_001040624 /// NM_001040625 /// NM_001040626 /// NM_001040627 /// NM_001040628 /// NM	-1.42738	-1.26183	2.38437	1.1312	3.40341
222717_at	8436	SDPR	2	serum deprivation response	NM_004657	-1.46289	-1.82912	-4.53371	-1.25035	-3.09915
203923_s_at	1536	CYBB	2	cytochrome b-245, beta polypeptide	NM_000397	-1.51053	-1.84607	-3.11472	-1.22214	-2.06201
225456_at	5469	MED1	2	mediator complex subunit 1	NM_004774	-1.53585	-1.8478	-3.14909	-1.20311	-2.05039
230690_at	81027	TUBB1	2	tubulin, beta 1 class VI	NM_030773	-1.55029	-1.88323	-3.42815	-1.21476	-2.2113
201694_s_at	1958	EGR1	1	early growth response 1	NM_001964	-1.56784	-1.1823	3.34266	1.32609	5.24074
205442_at	9848	MFAP3L	2	microfibrillar-associated protein 3-like	NM_001009554 /// NM_021647	-1.60401	-1.96987	-3.41172	-1.22809	-2.12699
201693_s_at	1958	EGR1	1	early growth response 1	NM_001964	-1.62711	-1.37118	3.34015	1.18665	5.43479
224341_x_at	7099	TLR4	2	toll-like receptor 4	NM_003266 /// NM_138554 /// NM_138556 /// NM_138557	-1.63971	-1.44511	-3.98903	1.13466	-2.43277
213149_at	1737	DLAT	2	dihydrolipoamide S-acetyltransferase	NM_001931	-1.64926	-1.64401	-3.07436	1.00319	-1.86409
214146_s_at	5473	PPBP	2	pro-platelet basic protein (chemokine (C-X-C motif) ligand 7)	NM_002704	-1.66099	-2.02961	-3.85421	-1.22193	-2.32043
228654_at	139886	SPIN4	2	spindlin family, member 4	NM_001012968	-1.67181	-1.88354	-3.02645	-1.12664	-1.81028
213246_at	26175	TMEM251	2	transmembrane protein 251	NM_001098621 /// NM_015676	-1.69584	-1.48745	-3.41368	1.1401	-2.01297
212568_s_at	1737	DLAT	2	dihydrolipoamide S-acetyltransferase	NM_001931	-1.73248	-1.70652	-3.17649	1.01521	-1.83349
202056_at	3836	KPNA1	2	karyopherin alpha 1 (importin alpha 5)	NM_002264 /// NR_026698	-1.77434	-2.18153	-3.03204	-1.22949	-1.70883
209649_at	10254	STAM2	2	signal transducing adaptor molecule (SH3 domain and ITAM motif) 2	NM_005843	-1.78845	-1.98824	-3.11691	-1.11171	-1.7428
213077_at	64848	YTHDC2	2	YTH domain containing 2	NM_022828	-1.80178	-1.99126	-3.08113	-1.10516	-1.71005
227766_at	3981	LIG4	2	ligase IV, DNA, ATP-dependent	NM_001098268 /// NM_002312 /// NM_206937	-1.81691	-1.96264	-3.0637	-1.08021	-1.68622
226503_at	55183	RIF1	2	RAP1 interacting factor homolog (yeast)	NM_001177663 /// NM_001177664 /// NM_001177665 /// NM_018151	-1.81728	-2.28526	-3.60179	-1.25752	-1.98197
207782_s_at	5663	PSEN1	2	presenilin 1	NM_000021 /// NM_007318 /// NM_007319	-1.82516	-1.9404	-3.0563	-1.06314	-1.67454
232068_s_at	7099	TLR4	2	toll-like receptor 4	NM_003266 /// NM_138554 /// NM_138556 /// NM_138557	-1.83093	-1.69368	-4.04761	1.08103	-2.21069
224945_at	55727	BTBD7	2	BTB (POZ) domain containing 7	NM_001002860 /// NM_018167	-1.84309	-2.04027	-3.54157	-1.10698	-1.92154
203194_s_at	4928	NUP98	2	nucleoporin 98kDa	NM_005387 /// NM_016320 /// NM_139131 /// NM_139132	-1.86385	-1.84607	-3.03906	1.00963	-1.63053
209131_s_at	8773	SNAP23	2	synaptosomal-associated protein, 23kDa	NM_003825 /// NM_130798	-1.86599	-1.76343	-3.11062	1.05816	-1.66701
225086_at	283742	FAM98B	2	family with sequence similarity 98, member B	NM_001042429 /// NM_173611	-1.89404	-2.0963	-3.28677	-1.10679	-1.73533
209566_at	51141	INSIG2	2	insulin induced gene 2	NM_016133	-1.91444	-2.21783	-3.13642	-1.15847	-1.6383
204006_s_at	2214 /// 2215	FCGR3A /// FCGR3B	2	Fc fragment of IgG, low affinity IIIa, receptor (CD16a) /// Fc fragment of IgG, low aff	NM_000569 /// NM_000570 /// NM_001127592 /// NM_001127593 /// NM_001127595 /// NM_00112	-1.91904	-1.9917	-3.08056	-1.03786	-1.60526
200816_s_at	5048	PAFAH1B1	2	platelet-activating factor acetylhydrolase 1b, regulatory subunit 1 (45kDa)	NM_000430	-1.92737	-2.15281	-3.99205	-1.11697	-2.07124
1558014_s_at	84188	FAR1	2	fatty acyl CoA reductase 1	NM_032228	-1.93207	-1.73434	-3.19579	1.11401	-1.65408
222811_at	55783	FTSJD1	2	FtsJ methyltransferase domain containing 1	NM_001099642 /// NM_018348	-1.93827	-2.17484	-3.03931	-1.12205	-1.56805
201889_at	10447	FAM3C	2	family with sequence similarity 3, member C	NM_001040020 /// NM_014888	-1.94213	-2.21051	-3.86097	-1.13819	-1.98801
221931_s_at	81929	SEH1L	2	SEH1-like (S. cerevisiae)	NM_001013437 /// NM_031216	-1.94672	-2.0452	-3.17292	-1.05059	-1.62988
214012_at	51752	ERAP1	2	endoplasmic reticulum aminopeptidase 1	NM_001040458 /// NM_001198541 /// NM_016442	-1.96638	-2.14345	-3.01462	-1.09005	-1.53308
203284_s_at	9653	HS2ST1	2	heparan sulfate 2-O-sulfotransferase 1	NM_001134492 /// NM_012262	-1.97168	-2.14578	-3.49948	-1.0883	-1.77487
229588_at	54431	DNAJC10	2	DnaJ (Hsp40) homolog, subfamily C, member 10	NM_001271581 /// NM_018981 /// NR_073365 /// NR_073366 /// NR_073367	-1.98565	-2.09481	-3.25563	-1.05497	-1.63958
228708_at	5874	RAB27B	2	RAB27B, member RAS oncogene family	NM_004163	-1.98831	-2.40519	-3.05226	-1.20967	-1.5351
235102_x_at	26851 /// 780851 /// 780852 /// 780853 /// 780854	SNORD3A /// SNORD3B-1 /// SNORD3B-2 /// SNORD3C /// SNORD3D	1	small nucleolar RNA, C/D box 3A /// small nucleolar RNA, C/D box 3B-1 /// small nucleol	NR_002906 /// NR_003271 /// NR_003924 /// NR_006880 /// NR_006881 /// NR_006882	-1.98983	-1.30474	2.58913	1.52508	5.15193
228333_at	9839	ZEB2	2	zinc finger E-box binding homeobox 2	NM_001171653 /// NM_014795 /// NR_033258	-2.00004	-2.11593	-3.1823	-1.05795	-1.59112
221589_s_at	4329	ALDH6A1	2	aldehyde dehydrogenase 6 family, member A1	NM_005589	-2.02566	-2.13739	-3.01222	-1.05516	-1.48703
227404_s_at	1958	EGR1	1	early growth response 1	NM_001964	-2.02733	-1.53563	3.34051	1.32019	6.77231
224819_at	90843	TCEAL8	2	transcription elongation factor A (SII)-like 8	NM_001006684 /// NM_153333	-2.03066	-2.13654	-3.00419	-1.05214	-1.47942
1569129_s_at	285237	C3orf38	2	chromosome 3 open reading frame 38	NM_173824	-2.05749	-2.30909	-3.95479	-1.12229	-1.92215
225774_at	89970	RSPRY1	2	ring finger and SPRY domain containing 1	NM_133368	-2.05924	-2.19959	-3.16577	-1.06815	-1.53735
227095_at	54741	LEPROT	2	leptin receptor overlapping transcript	NM_001198681 /// NM_001198683 /// NM_017526	-2.06078	-2.28447	-3.68393	-1.10854	-1.78764
224414_s_at	84674	CARD6	2	caspase recruitment domain family, member 6	NM_032587	-2.08831	-2.0967	-3.04021	-1.00402	-1.45583
222547_at	9448	MAP4K4	2	mitogen-activated protein kinase kinase kinase kinase 4	NM_001242559 /// NM_001242560 /// NM_004834 /// NM_145686 /// NM_145687	-2.09886	-1.87132	-3.37503	1.12159	-1.60803
244313_at	1378	CR1	2	complement component (3b/4b) receptor 1 (Knops blood group)	NM_000573 /// NM_000651	-2.10297	-2.35273	-3.10987	-1.11877	-1.4788
224880_at	5898	RALA	2	v-ral simian leukemia viral oncogene homolog A (ras related)	NM_005402	-2.12079	-2.3007	-3.18204	-1.08483	-1.5004
204361_s_at	8935	SKAP2	2	src kinase associated phosphoprotein 2	NM_003930	-2.12181	-1.99669	-3.01741	1.06266	-1.42209
233898_s_at	26127	FGFR1OP2	2	FGFR1 oncogene partner 2	NM_001171887 /// NM_001171888 /// NM_015633	-2.12443	-2.44377	-3.91321	-1.15032	-1.84201
204689_at	3087	HHEX	2	hematopoietically expressed homeobox	NM_002729	-2.1255	-2.4363	-3.1077	-1.14622	-1.4621
204264_at	1376	CPT2	2	carnitine palmitoyltransferase 2	NM_000098	-2.13483	-2.383	-3.10951	-1.11625	-1.45656
228189_at	9530	BAG4	2	BCL2-associated athanogene 4	NM_001204878 /// NM_004874	-2.14598	-2.27204	-3.19165	-1.05874	-1.48727
210786_s_at	2313	FLI1	2	Friend leukemia virus integration 1	NM_001167681 /// NM_001271010 /// NM_001271012 /// NM_002017	-2.15523	-2.10687	-3.08015	1.02296	-1.42915
226395_at	84376	HOOK3	2	hook homolog 3 (Drosophila)	NM_032410	-2.15596	-2.37187	-3.6637	-1.10014	-1.69934
1558233_s_at	466	ATF1	2	activating transcription factor 1	NM_005171	-2.16515	-2.32924	-3.94952	-1.07579	-1.82413
235125_x_at	374986	FAM73A	2	family with sequence similarity 73, member A	NM_001270384 /// NM_198549	-2.17884	-2.52376	-3.1756	-1.1583	-1.45747
243999_at	162394	SLFN5	2	schlafen family member 5	NM_144975	-2.18065	-2.19712	-3.06592	-1.00755	-1.40596
200615_s_at	163	AP2B1	2	adaptor-related protein complex 2, beta 1 subunit	NM_001030006 /// NM_001282	-2.18884	-2.25831	-3.09267	-1.03174	-1.41293
232432_s_at	64924	SLC30A5	2	solute carrier family 30 (zinc transporter), member 5	NM_001251969 /// NM_022902 /// NM_024055	-2.18937	-2.13306	-3.53994	1.0264	-1.61688
1554433_a_at	7705	ZNF146	2	zinc finger protein 146	NM_001099638 /// NM_001099639 /// NM_007145	-2.19334	-2.47434	-3.03104	-1.12812	-1.38193
208953_at	23185	LARP4B	2	La ribonucleoprotein domain family, member 4B	NM_015155	-2.20858	-2.48273	-3.2153	-1.12413	-1.45582
212483_at	25836	NIPBL	2	Nipped-B homolog (Drosophila)	NM_015384 /// NM_133433	-2.21177	-2.48727	-3.05456	-1.12456	-1.38105
225710_at	59345	GNB4	2	guanine nucleotide binding protein (G protein), beta polypeptide 4	NM_021629	-2.21216	-2.42949	-4.18798	-1.09824	-1.89316
209189_at	2353	FOS	1	FBJ murine osteosarcoma viral oncogene homolog	NM_005252	-2.21266	-1.69216	1.53244	1.3076	3.39076
227105_at	79848	CSPP1	2	centrosome and spindle pole associated protein 1	NM_001077204 /// NM_024790	-2.22502	-2.52033	-3.02567	-1.13273	-1.35984
211758_x_at	10190	TXNDC9	2	thioredoxin domain containing 9	NM_005783	-2.22544	-2.33634	-3.21243	-1.04983	-1.4435
227792_at	162073	ITPRIPL2	2	inositol 1,4,5-trisphosphate receptor interacting protein-like 2	NM_001034841 /// NR_028028	-2.23654	-2.22359	-3.55528	1.00583	-1.58963
203460_s_at	5663	PSEN1	2	presenilin 1	NM_000021 /// NM_007318 /// NM_007319	-2.23913	-2.28552	-3.16066	-1.02072	-1.41156
203360_s_at	26292 /// 81025 /// 100527950	GJA9 /// GJA9-MYCBP /// MYCBP	2	gap junction protein, alpha 9, 59kDa /// GJA9-MYCBP readthrough /// c-myc binding prote	NM_012333 /// NM_030772 /// NR_037632 /// NR_037633 /// NR_037634 /// NR_037635 /// NR_	-2.24465	-2.49923	-3.01521	-1.11342	-1.34329
206061_s_at	23405	DICER1	2	dicer 1, ribonuclease type III	NM_001195573 /// NM_001271282 /// NM_030621 /// NM_177438	-2.24698	-2.53851	-3.10015	-1.12974	-1.37969
222156_x_at	9236 /// 100533483	CCPG1 /// DYX1C1-CCPG1	2	cell cycle progression 1 /// DYX1C1-CCPG1 readthrough (NMD candidate)	NM_001204450 /// NM_001204451 /// NM_004748 /// NM_020739 /// NR_037923	-2.24708	-2.34816	-3.57043	-1.04498	-1.58892
239346_at	2967	GTF2H3	2	general transcription factor IIH, polypeptide 3, 34kDa	NM_001271866 /// NM_001271867 /// NM_001271868 /// NM_001516	-2.25768	-2.60163	-3.20633	-1.15234	-1.42019
221825_at	90806	ANGEL2	2	angel homolog 2 (Drosophila)	NM_144567	-2.27793	-2.2437	-3.51603	1.01526	-1.54352
203008_x_at	10190	TXNDC9	2	thioredoxin domain containing 9	NM_005783	-2.28077	-2.60871	-3.50092	-1.14379	-1.53498
210154_at	4200	ME2	2	malic enzyme 2, NAD(+)-dependent, mitochondrial	NM_001168335 /// NM_002396	-2.29356	-2.23901	-3.34244	1.02436	-1.45732
202979_s_at	58487	CREBZF	2	CREB/ATF bZIP transcription factor	NM_001039618 /// NM_021212 /// NR_028024 /// NR_028025 /// NR_028026 /// NR_028027	-2.308	-3.01699	-3.87516	-1.30719	-1.67901
214545_s_at	11212	PROSC	2	proline synthetase co-transcribed homolog (bacterial)	NM_007198	-2.31579	-2.66023	-3.48194	-1.14873	-1.50356
202892_at	8697	CDC23	2	cell division cycle 23	NM_004661	-2.32301	-2.3898	-3.27436	-1.02876	-1.40954
231927_at	22926	ATF6	2	activating transcription factor 6	NM_007348	-2.32656	-2.71072	-3.28105	-1.16512	-1.41026
200900_s_at	4074	M6PR	2	mannose-6-phosphate receptor (cation dependent)	NM_001207024 /// NM_002355	-2.33421	-2.34373	-3.02682	-1.00408	-1.29672
207338_s_at	7752	ZNF200	2	zinc finger protein 200	NM_001145446 /// NM_001145447 /// NM_001145448 /// NM_003454 /// NM_198087 /// NM_19808	-2.34121	-2.73844	-3.78293	-1.16967	-1.6158
227636_at	168451	THAP5	2	THAP domain containing 5	NM_001130475 /// NM_182529	-2.35649	-2.68211	-3.29951	-1.13818	-1.40018
228418_at	10640	EXOC5	2	exocyst complex component 5	NM_006544	-2.35699	-2.28176	-3.18769	1.03297	-1.35244
201971_s_at	523	ATP6V1A	2	ATPase, H+ transporting, lysosomal 70kDa, V1 subunit A	NM_001690	-2.36321	-2.7653	-3.54987	-1.17014	-1.50214
228772_at	3176	HNMT	2	histamine N-methyltransferase	NM_001024074 /// NM_001024075 /// NM_006895	-2.37503	-2.5085	-3.18197	-1.0562	-1.33976
231921_at	80067	DCAF17	2	DDB1 and CUL4 associated factor 17	NM_001164821 /// NM_025000 /// NR_028482	-2.3827	-2.88291	-3.57479	-1.20994	-1.50031
223620_at	2857	GPR34	2	G protein-coupled receptor 34	NM_001033513 /// NM_001033514 /// NM_001097579 /// NM_005300	-2.3879	-2.4422	-3.83498	-1.02274	-1.60601
215933_s_at	3087	HHEX	2	hematopoietically expressed homeobox	NM_002729	-2.3886	-2.71047	-4.91616	-1.13475	-2.05817
1566557_at	440465	BAIAP2-AS1	2	BAIAP2 antisense RNA 1 (head to head)	NM_001004336 /// NR_026857	-2.38922	-2.67856	-3.02023	-1.1211	-1.26411
227288_at	285672	SREK1IP1	2	SREK1-interacting protein 1	NM_173829	-2.38981	-2.5139	-3.66927	-1.05192	-1.53538
204619_s_at	1462	VCAN	2	versican	NM_001126336 /// NM_001164097 /// NM_001164098 /// NM_004385	-2.39338	-2.54266	-3.19248	-1.06237	-1.33388
213701_at	91298	C12orf29	2	chromosome 12 open reading frame 29	NM_001009894	-2.39424	-2.58044	-3.12163	-1.07777	-1.30381
225512_at	253461	ZBTB38	2	zinc finger and BTB domain containing 38	NM_001080412 /// NM_152535	-2.39909	-2.46867	-3.19541	-1.02901	-1.33193
214306_at	4976	OPA1	2	optic atrophy 1 (autosomal dominant)	NM_015560 /// NM_130831 /// NM_130832 /// NM_130833 /// NM_130834 /// NM_130835 /// NM_	-2.40263	-2.68045	-3.14423	-1.11563	-1.30866
229850_at	2531	KDSR	2	3-ketodihydrosphingosine reductase	NM_002035	-2.44976	-2.57	-3.46251	-1.04908	-1.41341
235401_s_at	84824	FCRLA	2	Fc receptor-like A	NM_001184866 /// NM_001184867 /// NM_001184870 /// NM_001184871 /// NM_001184872 /// NM	-2.45265	-2.66912	-3.69774	-1.08826	-1.50765
238462_at	84959	UBASH3B	2	ubiquitin associated and SH3 domain containing B	NM_032873	-2.46513	-2.82674	-3.29679	-1.14669	-1.33737
242625_at	91543	RSAD2	2	radical S-adenosyl methionine domain containing 2	NM_080657	-2.47304	-2.67323	-3.14726	-1.08095	-1.27263
238601_at	5257	PHKB	2	phosphorylase kinase, beta	NM_000293 /// NM_001031835	-2.48166	-3.07782	-3.77588	-1.24023	-1.52151
226339_at	142940	TRUB1	2	TruB pseudouridine (psi) synthase homolog 1 (E. coli)	NM_139169	-2.48892	-2.52707	-3.05716	-1.01533	-1.22831
216044_x_at	388650	FAM69A	2	family with sequence similarity 69, member A	NM_001006605 /// NM_001252269 /// NM_001252270 /// NM_001252271 /// NM_001252273	-2.50504	-3.09628	-2.67701	-1.23602	-1.06865
203791_at	1657	DMXL1	2	Dmx-like 1	NM_005509	-2.51452	-2.52502	-3.17407	-1.00418	-1.26229
225092_at	9135	RABEP1	2	rabaptin, RAB GTPase binding effector protein 1	NM_001083585 /// NM_004703	-2.51855	-2.59191	-3.35285	-1.02913	-1.33126
AFFX-HUMISGF3A/M97935_MB_at	6772	STAT1	2	signal transducer and activator of transcription 1, 91kDa	NM_007315 /// NM_139266	-2.53466	-2.45858	-3.33736	1.03094	-1.31669
227647_at	10008	KCNE3	2	potassium voltage-gated channel, Isk-related family, member 3	NM_005472	-2.54187	-2.39427	-3.161	1.06165	-1.24357
223335_at	51249	TMEM69	2	transmembrane protein 69	NM_016486	-2.55509	-2.26849	-3.66991	1.12634	-1.43632
204410_at	9086	EIF1AY	2	eukaryotic translation initiation factor 1A, Y-linked	NM_004681	-2.55546	-2.51043	-3.06529	1.01794	-1.1995
218989_x_at	64924	SLC30A5	2	solute carrier family 30 (zinc transporter), member 5	NM_001251969 /// NM_022902 /// NM_024055	-2.55707	-2.3054	-3.66416	1.10917	-1.43295
228599_at	931	MS4A1	2	membrane-spanning 4-domains, subfamily A, member 1	NM_021950 /// NM_152866	-2.55725	-2.52053	-3.99497	1.01457	-1.56221
222559_s_at	55197	RPRD1A	2	regulation of nuclear pre-mRNA domain containing 1A	NM_018170	-2.56621	-2.69224	-3.13303	-1.04911	-1.22088
1569004_at	100505812	LOC100505812	2	uncharacterized LOC100505812	NR_040599	-2.56742	-2.53996	-4.10663	1.01081	-1.59952
218139_s_at	55745	AP5M1	2	adaptor-related protein complex 5, mu 1 subunit	NM_018229 /// NR_026895	-2.57769	-3.11276	-3.29534	-1.20757	-1.27841
219530_at	79728	PALB2	2	partner and localizer of BRCA2	NM_024675	-2.58819	-2.6289	-3.39729	-1.01573	-1.31261
228108_at	151742	PPM1L	2	protein phosphatase, Mg2+/Mn2+ dependent, 1L	NM_139245	-2.59383	-2.92163	-3.10745	-1.12638	-1.19801
224643_at	133619	PRRC1	2	proline-rich coiled-coil 1	NM_130809	-2.59453	-3.01802	-4.59421	-1.16322	-1.77073
208873_s_at	7905	REEP5	2	receptor accessory protein 5	NM_005669	-2.60074	-3.0934	-3.08731	-1.18943	-1.18709
216602_s_at	2193	FARSA	2	phenylalanyl-tRNA synthetase, alpha subunit	NM_004461	-2.603	-2.51322	-3.14291	1.03572	-1.20742
227693_at	91833	WDR20	2	WD repeat domain 20	NM_001242414 /// NM_001242415 /// NM_001242416 /// NM_001242417 /// NM_001242418 /// NM	-2.60449	-2.65984	-3.30857	-1.02125	-1.27033
218674_at	80006	TRAPPC13	2	trafficking protein particle complex 13	NM_001093755 /// NM_001093756 /// NM_001243737 /// NM_024941 /// NR_003545	-2.60565	-2.7514	-3.61892	-1.05594	-1.38887
229126_at	55266	TMEM19	2	transmembrane protein 19	NM_018279	-2.60892	-2.53621	-3.12494	1.02867	-1.19779
1552310_at	123207	C15orf40	2	chromosome 15 open reading frame 40	NM_001160113 /// NM_001160114 /// NM_001160115 /// NM_001160116 /// NM_144597 /// NR_02	-2.61167	-2.95761	-3.90934	-1.13246	-1.49687
208848_at	128	ADH5	2	alcohol dehydrogenase 5 (class III), chi polypeptide	NM_000671	-2.61219	-2.74626	-3.31315	-1.05133	-1.26834
235346_at	139341	FUNDC1	2	FUN14 domain containing 1	NM_173794	-2.63078	-2.47807	-3.86649	1.06163	-1.46971
206874_s_at	9748	SLK	2	STE20-like kinase	NM_014720	-2.63242	-2.57254	-3.71178	1.02327	-1.41003
206834_at	3045	HBD	2	hemoglobin, delta	NM_000519	-2.64481	-3.13929	-4.14109	-1.18696	-1.56574
213506_at	2150	F2RL1	2	coagulation factor II (thrombin) receptor-like 1	NM_005242	-2.67241	-2.94904	-3.1446	-1.10351	-1.17669
235175_at	115361	GBP4	2	guanylate binding protein 4	NM_052941	-2.68562	-2.60487	-3.51175	1.031	-1.30761
204451_at	8321	FZD1	2	frizzled family receptor 1	NM_003505	-2.68619	-2.89035	-3.07975	-1.076	-1.14651
225274_at	51449	PCYOX1	2	prenylcysteine oxidase 1	NM_016297	-2.6916	-2.84074	-3.21711	-1.05541	-1.19524
232161_x_at	5775	PTPN4	2	protein tyrosine phosphatase, non-receptor type 4 (megakaryocyte)	NM_002830	-2.69388	-2.92378	-3.03968	-1.08534	-1.12837
203801_at	63931	MRPS14	2	mitochondrial ribosomal protein S14	NM_022100 /// NR_037606	-2.69444	-2.55614	-3.15422	1.05411	-1.17064
226785_at	286410	ATP11C	2	ATPase, class VI, type 11C	NM_001010986 /// NM_173694	-2.69735	-2.79389	-3.21868	-1.03579	-1.19327
235964_x_at	25939	SAMHD1	2	SAM domain and HD domain 1	NM_015474	-2.71489	-3.01609	-2.06565	-1.11095	1.3143
225565_at	1385	CREB1	2	cAMP responsive element binding protein 1	NM_004379 /// NM_134442	-2.7159	-3.00496	-2.0259	-1.10643	1.34059
216221_s_at	23369	PUM2	2	pumilio homolog 2 (Drosophila)	NM_015317	-2.72473	-3.10718	-2.59914	-1.14036	1.04832
227385_at	403313	PPAPDC2	2	phosphatidic acid phosphatase type 2 domain containing 2	NM_203453	-2.73251	-2.83274	-3.27233	-1.03668	-1.19756
223073_at	84641	HIATL1	2	hippocampus abundant transcript-like 1	NM_032558	-2.73649	-2.80262	-3.21268	-1.02417	-1.17402
223250_at	55975	KLHL7	2	kelch-like family member 7	NM_001031710 /// NM_001172428 /// NM_018846 /// NR_033328 /// NR_033329	-2.7439	-3.15928	-2.74713	-1.15139	-1.00118
219607_s_at	51338	MS4A4A	2	membrane-spanning 4-domains, subfamily A, member 4A	NM_001243266 /// NM_024021 /// NM_148975	-2.75326	-2.69264	-3.89588	1.02251	-1.41501
218536_at	57380	MRS2	2	MRS2 magnesium transporter	NM_020662	-2.76082	-2.65577	-3.54846	1.03956	-1.28529
218204_s_at	79443	FYCO1	2	FYVE and coiled-coil domain containing 1	NM_024513	-2.76253	-2.87962	-3.02359	-1.04238	-1.0945
230178_s_at	55250	ELP2	2	elongator acetyltransferase complex subunit 2	NM_001242875 /// NM_001242876 /// NM_001242877 /// NM_001242878 /// NM_001242879 /// NM	-2.76813	-2.95608	-3.27491	-1.0679	-1.18308
212905_at	23283	CSTF2T	2	cleavage stimulation factor, 3' pre-RNA, subunit 2, 64kDa, tau variant	NM_015235	-2.76962	-2.8935	-4.16493	-1.04473	-1.50379
220038_at	23678 /// 100533105	C8orf44-SGK3 /// SGK3	2	C8orf44-SGK3 readthrough /// serum/glucocorticoid regulated kinase family, member 3	NM_001033578 /// NM_001204173 /// NM_013257 /// NM_170709	-2.77406	-2.98671	-4.11717	-1.07665	-1.48417
230003_at	9194	SLC16A7	2	solute carrier family 16, member 7 (monocarboxylic acid transporter 2)	NM_001270622 /// NM_001270623 /// NM_004731 /// NR_073055 /// NR_073056	-2.78363	-3.01007	-2.8017	-1.08135	-1.00649
1568964_x_at	6693	SPN	2	sialophorin	NM_001030288 /// NM_003123	-2.78494	-3.10704	-2.52039	-1.11566	1.10497
226016_at	961	CD47	2	CD47 molecule	NM_001025079 /// NM_001025080 /// NM_001777 /// NM_198793	-2.78837	-3.18238	-3.21943	-1.14131	-1.15459
224786_at	60592	SCOC	2	short coiled-coil protein	NM_001153446 /// NM_001153484 /// NM_001153552 /// NM_001153585 /// NM_001153635 /// NM	-2.78913	-2.83294	-3.67291	-1.0157	-1.31686
1558250_s_at	---	OTTHUMG00000169422 /// RP11-350F4.2	2	NULL /// NULL	---	-2.7892	-3.16721	-3.28296	-1.13553	-1.17703
225352_at	7095	SEC62	2	SEC62 homolog (S. cerevisiae)	NM_003262	-2.79287	-3.13624	-3.45305	-1.12295	-1.23638
229287_at	22990	PCNX	2	pecanex homolog (Drosophila)	NM_014982	-2.7935	-3.05314	-3.27788	-1.09295	-1.1734
227446_s_at	55449	DHRS4-AS1	2	DHRS4 antisense RNA 1	NM_018583 /// NR_023921 /// NR_023922 /// NR_023923 /// NR_023924	-2.79849	-3.11057	-2.37663	-1.11152	1.1775
201795_at	3930	LBR	2	lamin B receptor	NM_002296 /// NM_194442	-2.79975	-2.98853	-3.10363	-1.06743	-1.10854
214988_s_at	6651	SON	2	SON DNA binding protein	NM_003103 /// NM_032195 /// NM_058183 /// NM_138925 /// NM_138926 /// NM_138927	-2.80163	-3.08006	-2.68903	-1.09938	1.04187
218930_s_at	54664	TMEM106B	2	transmembrane protein 106B	NM_001134232 /// NM_018374	-2.80694	-2.90632	-3.43405	-1.03541	-1.22341
239108_at	55711	FAR2	2	fatty acyl CoA reductase 2	NM_001271783 /// NM_001271784 /// NM_018099	-2.81186	-2.64153	-3.43845	1.06448	-1.22284
218147_s_at	55830	GLT8D1	2	glycosyltransferase 8 domain containing 1	NM_001010983 /// NM_001278280 /// NM_001278281 /// NM_018446 /// NM_152932	-2.815	-2.99869	-3.39522	-1.06525	-1.20611
201824_at	9604	RNF14	2	ring finger protein 14	NM_001201365 /// NM_004290 /// NM_183398 /// NM_183399 /// NM_183400 /// NM_183401	-2.82162	-3.0743	-4.00469	-1.08955	-1.41929
209459_s_at	18	ABAT	2	4-aminobutyrate aminotransferase	NM_000663 /// NM_001127448 /// NM_020686	-2.83228	-2.83715	-3.56968	-1.00172	-1.26035
202797_at	22908	SACM1L	2	SAC1 suppressor of actin mutations 1-like (yeast)	NM_014016	-2.83251	-3.054	-2.44115	-1.0782	1.16032
230230_at	5775	PTPN4	2	protein tyrosine phosphatase, non-receptor type 4 (megakaryocyte)	NM_002830	-2.83735	-2.93893	-3.15288	-1.0358	-1.11121
225432_s_at	57325	CSRP2BP	2	CSRP2 binding protein	NM_020536 /// NM_177926 /// NR_028402	-2.83922	-2.9109	-3.06889	-1.02525	-1.08089
227187_at	79872	CBLL1	2	Cbl proto-oncogene, E3 ubiquitin protein ligase-like 1	NM_024814 /// NR_024199	-2.83928	-3.05612	-3.94524	-1.07637	-1.38952
225462_at	85013	TMEM128	2	transmembrane protein 128	NM_032927	-2.85379	-2.79589	-3.10551	1.02071	-1.08821
231866_at	4012	LNPEP	2	leucyl/cystinyl aminopeptidase	NM_005575 /// NM_175920	-2.85716	-3.21616	-2.47165	-1.12565	1.15598
224881_at	154807	VKORC1L1	2	vitamin K epoxide reductase complex, subunit 1-like 1	NM_173517	-2.86185	-2.98311	-3.22846	-1.04237	-1.1281
1553681_a_at	5551	PRF1	2	perforin 1 (pore forming protein)	NM_001083116 /// NM_005041	-2.8633	-3.38806	-2.50188	-1.18327	1.14446
214129_at	9659 /// 728802 /// 100996724 /// 100996761 /// 101060291 /// 101060344 /// 101060353 /	LOC100996724 /// LOC100996761 /// LOC101060291 /// LOC101060344 /// LOC101060353 /// LOC101060463 /// LOC101060582 /// LOC728802 /// PDE4DIP	2	myomegalin-like /// myomegalin-like /// myomegalin-like /// uncharacterized LOC10106034	NM_001002810 /// NM_001002811 /// NM_001002812 /// NM_001195260 /// NM_001195261 /// NM	-2.87376	-2.59618	-3.1014	1.10692	-1.07921
200676_s_at	7332	UBE2L3	2	ubiquitin-conjugating enzyme E2L 3	NM_001256355 /// NM_001256356 /// NM_003347 /// NM_198157 /// NR_028436 /// NR_046082	-2.88759	-2.81496	-3.04593	1.0258	-1.05484
229905_at	5910	RAP1GDS1	2	RAP1, GTP-GDP dissociation stimulator 1	NM_001100426 /// NM_001100427 /// NM_001100428 /// NM_001100429 /// NM_001100430 /// NM	-2.88799	-2.86902	-3.18825	1.00661	-1.10397
218313_s_at	51809	GALNT7	2	UDP-N-acetyl-alpha-D-galactosamine:polypeptide N-acetylgalactosaminyltransferase 7 (Gal	NM_017423	-2.8891	-3.04397	-3.07065	-1.05361	-1.06284
205930_at	2960	GTF2E1	2	general transcription factor IIE, polypeptide 1, alpha 56kDa	NM_005513	-2.89282	-3.29557	-3.78569	-1.13922	-1.30865
202658_at	8799 /// 101060567	LOC101060567 /// PEX11B	2	peroxisomal membrane protein 11B-like /// peroxisomal biogenesis factor 11 beta	NM_001184795 /// NM_003846 /// NR_073491 /// NR_073492 /// NR_073493 /// XM_003960181 /	-2.89616	-2.82135	-3.37629	1.02651	-1.16578
223507_at	10845	CLPX	2	ClpX caseinolytic peptidase X homolog (E. coli)	NM_006660	-2.90747	-2.8515	-3.00174	1.01963	-1.03242
229450_at	3437	IFIT3	2	interferon-induced protein with tetratricopeptide repeats 3	NM_001031683 /// NM_001549	-2.9081	-2.69145	-3.94837	1.08049	-1.35772
231828_at	253039	PSMD5-AS1	2	PSMD5 antisense RNA 1 (head to head)	NR_024408	-2.91159	-2.85786	-3.21293	1.0188	-1.1035
226183_at	2932	GSK3B	2	glycogen synthase kinase 3 beta	NM_001146156 /// NM_002093	-2.93481	-3.04078	-2.61197	-1.03611	1.1236
225669_at	3454	IFNAR1	2	interferon (alpha, beta and omega) receptor 1	NM_000629	-2.93684	-3.06256	-2.87693	-1.04281	1.02082
208407_s_at	1500 /// 100528016	CTNND1 /// TMX2-CTNND1	2	catenin (cadherin-associated protein), delta 1 /// TMX2-CTNND1 readthrough (NMD candida	NM_001085458 /// NM_001085459 /// NM_001085460 /// NM_001085461 /// NM_001085462 /// NM	-2.94468	-3.04615	-3.53205	-1.03446	-1.19947
219353_at	374354	NHLRC2	2	NHL repeat containing 2	NM_198514	-2.94968	-3.02463	-3.08648	-1.02541	-1.04638
200603_at	5573	PRKAR1A	2	protein kinase, cAMP-dependent, regulatory, type I, alpha	NM_001276289 /// NM_001276290 /// NM_001278433 /// NM_002734 /// NM_212471 /// NM_21247	-2.95699	-3.29346	-2.72794	-1.11379	1.08396
225415_at	151636	DTX3L	2	deltex 3-like (Drosophila)	NM_138287	-2.95748	-2.78714	-3.02966	1.06111	-1.02441
231929_at	22807	IKZF2	2	IKAROS family zinc finger 2 (Helios)	NM_001079526 /// NM_016260	-2.96359	-3.10113	-2.7507	-1.04641	1.07739
209307_at	23075	SWAP70	2	SWAP switching B-cell complex 70kDa subunit	NM_015055	-2.96796	-2.80742	-6.07059	1.05718	-2.04538
222275_at	10884	MRPS30	2	mitochondrial ribosomal protein S30	NM_016640	-2.96801	-3.08787	-3.07919	-1.04038	-1.03746
206853_s_at	6885	MAP3K7	2	mitogen-activated protein kinase kinase kinase 7	NM_003188 /// NM_145331 /// NM_145332 /// NM_145333	-2.9712	-3.03611	-2.79428	-1.02185	1.06331
200604_s_at	5573	PRKAR1A	2	protein kinase, cAMP-dependent, regulatory, type I, alpha	NM_001276289 /// NM_001276290 /// NM_001278433 /// NM_002734 /// NM_212471 /// NM_21247	-2.97746	-3.08009	-4.03092	-1.03447	-1.35381
218128_at	4801	NFYB	2	nuclear transcription factor Y, beta	NM_006166	-2.9818	-3.25091	-3.79539	-1.09025	-1.27285
222500_at	51645	PPIL1	2	peptidylprolyl isomerase (cyclophilin)-like 1	NM_016059	-2.98635	-3.01	-3.67296	-1.00792	-1.22992
216920_s_at	6967 /// 445347	TARP /// TRGC2	2	TCR gamma alternate reading frame protein /// T cell receptor gamma constant 2	NM_001003799 /// NM_001003806	-2.98647	-3.11065	-1.81707	-1.04158	1.64356
205841_at	3717	JAK2	2	Janus kinase 2	NM_004972	-2.98673	-3.09751	-3.46027	-1.03709	-1.15855
201716_at	6642	SNX1	2	sorting nexin 1	NM_001242933 /// NM_003099 /// NM_148955 /// NM_152826	-2.99011	-3.0029	-2.80972	-1.00428	1.0642
226170_at	2140	EYA3	2	eyes absent homolog 3 (Drosophila)	NM_001990 /// NM_172098	-2.99183	-3.20779	-2.41429	-1.07218	1.23922
225256_at	---	CTC-444N24.11 /// OTTHUMG00000183241	2	NULL /// NULL	---	-2.99333	-3.18645	-4.24573	-1.06452	-1.4184
226831_at	91137	SLC25A46	2	solute carrier family 25, member 46	NM_138773	-2.99848	-3.06192	-3.89953	-1.02115	-1.3005
220926_s_at	80267	EDEM3	2	ER degradation enhancer, mannosidase alpha-like 3	NM_025191	-2.99947	-2.7818	-3.48905	1.07825	-1.16322
212918_at	5965	RECQL	2	RecQ protein-like (DNA helicase Q1-like)	NM_002907 /// NM_032941	-3.0001	-3.15627	-2.73142	-1.05206	1.09836
227335_at	11083	DIDO1	2	death inducer-obliterator 1	NM_001193369 /// NM_001193370 /// NM_022105 /// NM_033081 /// NM_080796 /// NM_080797	-3.00096	-3.39137	-3.85127	-1.13009	-1.28334
1553955_at	129285	PPP1R21	2	protein phosphatase 1, regulatory subunit 21	NM_001135629 /// NM_001135630 /// NM_001193475 /// NM_152994 /// NR_024188	-3.00312	-2.60552	-2.04855	1.1526	1.46598
210166_at	7100	TLR5	2	toll-like receptor 5	NM_003268	-3.01123	-3.07136	-2.32912	-1.01997	1.29286
218889_at	64318	NOC3L	2	nucleolar complex associated 3 homolog (S. cerevisiae)	NM_022451	-3.01153	-3.01114	-3.13098	1.00013	-1.03966
206643_at	3034	HAL	2	histidine ammonia-lyase	NM_001258333 /// NM_001258334 /// NM_002108	-3.01265	-2.92376	-3.08766	1.0304	-1.0249
223243_s_at	80267	EDEM3	2	ER degradation enhancer, mannosidase alpha-like 3	NM_025191	-3.01504	-3.09179	-2.86297	-1.02545	1.05312
204646_at	1806	DPYD	2	dihydropyrimidine dehydrogenase	NM_000110 /// NM_001160301	-3.01558	-3.18403	-3.25309	-1.05586	-1.07876
208392_x_at	3431	SP110	2	SP110 nuclear body protein	NM_001185015 /// NM_004509 /// NM_004510 /// NM_080424	-3.016	-2.76686	-2.17794	1.09004	1.38479
229969_at	11231	SEC63	2	SEC63 homolog (S. cerevisiae)	NM_007214 /// NM_018529	-3.01603	-3.15324	-3.16912	-1.04549	-1.05076
235443_at	100131067	LOC100131067	2	uncharacterized LOC100131067	NR_034121 /// NR_034122 /// NR_034123	-3.01626	-3.22913	-2.90616	-1.07057	1.03789
218501_at	50650	ARHGEF3	2	Rho guanine nucleotide exchange factor (GEF) 3	NM_001128615 /// NM_001128616 /// NM_019555	-3.01666	-2.82714	-2.18976	1.06704	1.37762
226180_at	134430	WDR36	2	WD repeat domain 36	NM_139281	-3.01776	-3.32455	-4.46844	-1.10166	-1.48071
227265_at	10875	FGL2	2	fibrinogen-like 2	NM_006682	-3.02668	-3.3593	-3.26845	-1.1099	-1.07988
219383_at	79899	PRR5L	2	proline rich 5 like	NM_001160167 /// NM_001160168 /// NM_001160169 /// NM_024841	-3.02723	-2.80832	-2.75887	1.07795	1.09727
38149_at	9938	ARHGAP25	2	Rho GTPase activating protein 25	NM_001007231 /// NM_001166276 /// NM_001166277 /// NM_014882	-3.02815	-2.7868	-1.91599	1.0866	1.58046
202227_s_at	10902	BRD8	2	bromodomain containing 8	NM_001164326 /// NM_006696 /// NM_139199 /// NM_183359	-3.02823	-3.02785	-2.73372	1.00012	1.10773
218130_at	79415	C17orf62	2	chromosome 17 open reading frame 62	NM_001033046 /// NM_001100407 /// NM_001100408 /// NM_001193653 /// NM_001193654 /// NM	-3.03177	-2.81907	-1.94008	1.07545	1.56271
219913_s_at	51340	CRNKL1	2	crooked neck pre-mRNA splicing factor-like 1 (Drosophila)	NM_016652	-3.03194	-3.19012	-4.40286	-1.05217	-1.45216
230226_s_at	5927	KDM5A	2	lysine (K)-specific demethylase 5A	NM_001042603 /// NM_005056	-3.03215	-2.87874	-2.78599	1.05329	1.08836
226104_at	81790	RNF170	2	ring finger protein 170	NM_001160223 /// NM_001160224 /// NM_001160225 /// NM_030954 /// NR_027668 /// NR_02766	-3.03503	-2.96389	-2.99301	1.024	1.01404
223204_at	51313	FAM198B	2	family with sequence similarity 198, member B	NM_001031700 /// NM_001128424 /// NM_016613	-3.04005	-3.34022	-3.93735	-1.09874	-1.29516
217886_at	2060	EPS15	2	epidermal growth factor receptor pathway substrate 15	NM_001159969 /// NM_001981	-3.0418	-3.61391	-3.84255	-1.18808	-1.26325
235927_at	7514	XPO1	2	exportin 1 (CRM1 homolog, yeast)	NM_003400	-3.04391	-2.85674	-2.10893	1.06552	1.44335
1554345_a_at	54826	GIN1	2	gypsy retrotransposon integrase 1	NM_017676	-3.04573	-3.15218	-3.17179	-1.03495	-1.04139
230252_at	57121	LPAR5	2	lysophosphatidic acid receptor 5	NM_001142961 /// NM_020400	-3.04633	-3.07503	-3.17229	-1.00942	-1.04135
224358_s_at	58475	MS4A7	2	membrane-spanning 4-domains, subfamily A, member 7	NM_021201 /// NM_206938 /// NM_206939 /// NM_206940	-3.0497	-2.75673	-3.10096	1.10628	-1.01681
1552691_at	115761	ARL11	2	ADP-ribosylation factor-like 11	NM_138450	-3.05045	-3.19721	-3.71122	-1.04811	-1.21661
218179_s_at	60684	TRAPPC11	2	trafficking protein particle complex 11	NM_021942 /// NM_199053	-3.05119	-3.1495	-3.27424	-1.03222	-1.0731
217727_x_at	55737	VPS35	2	vacuolar protein sorting 35 homolog (S. cerevisiae)	NM_018206	-3.05185	-3.01354	-2.50693	1.01271	1.21736
201589_at	8243	SMC1A	2	structural maintenance of chromosomes 1A	NM_006306	-3.0558	-3.1169	-3.38725	-1.02	-1.10846
228087_at	90693	CCDC126	2	coiled-coil domain containing 126	NM_138771	-3.05766	-2.91396	-3.2732	1.04931	-1.07049
205798_at	3575	IL7R	2	interleukin 7 receptor	NM_002185	-3.05908	-3.25117	-2.07507	-1.0628	1.47421
209585_s_at	9562	MINPP1	2	multiple inositol-polyphosphate phosphatase 1	NM_001178117 /// NM_001178118 /// NM_004897	-3.06125	-2.77177	-3.05186	1.10444	1.00308
205513_at	6947	TCN1	2	transcobalamin I (vitamin B12 binding protein, R binder family)	NM_001062	-3.0649	-2.88584	-2.82793	1.06205	1.08379
209630_s_at	26190	FBXW2	2	F-box and WD repeat domain containing 2	NM_012164	-3.06561	-3.04419	-3.49652	1.00703	-1.14056
226510_at	25938	HEATR5A	2	HEAT repeat containing 5A	NM_015473	-3.06779	-3.17101	-3.19795	-1.03364	-1.04243
238520_at	55809	TRERF1	2	transcriptional regulating factor 1	NM_018415 /// NM_033501 /// NM_033502	-3.06824	-3.1056	-2.52551	-1.01218	1.2149
223351_at	55028	C17orf80	2	chromosome 17 open reading frame 80	NM_001100621 /// NM_001100622 /// NM_017941	-3.06939	-3.10139	-3.1558	-1.01042	-1.02815
235470_at	51691	NAA38	2	N(alpha)-acetyltransferase 38, NatC auxiliary subunit	NM_016200	-3.07081	-3.23774	-3.53449	-1.05436	-1.151
225336_at	9169	SCAF11	2	SR-related CTD-associated factor 11	NM_004719	-3.07229	-3.33391	-3.59019	-1.08516	-1.16857
203143_s_at	9674	KIAA0040	2	KIAA0040	NM_001162893 /// NM_001162894 /// NM_001162895 /// NM_014656	-3.07484	-2.80417	-2.74892	1.09652	1.11856
203148_s_at	9830	TRIM14	2	tripartite motif containing 14	NM_014788 /// NM_033219 /// NM_033220 /// NM_033221	-3.07623	-2.81451	-2.4122	1.09299	1.27528
226725_at	162394	SLFN5	2	schlafen family member 5	NM_144975	-3.07827	-3.28654	-3.33008	-1.06766	-1.0818
235423_at	4999	ORC2	2	origin recognition complex, subunit 2	NM_006190 /// NR_033915	-3.07837	-3.52095	-3.33997	-1.14377	-1.08498
208857_s_at	5110	PCMT1	2	protein-L-isoaspartate (D-aspartate) O-methyltransferase	NM_001252049 /// NM_001252050 /// NM_001252051 /// NM_001252052 /// NM_001252053 /// NM	-3.07867	-2.99407	-3.01075	1.02825	1.02256
227157_at	201973	CCDC111	2	coiled-coil domain containing 111	NM_152683	-3.07994	-2.84942	-2.99977	1.0809	1.02673
217993_s_at	27430	MAT2B	2	methionine adenosyltransferase II, beta	NM_013283 /// NM_182796	-3.08082	-3.3825	-2.97816	-1.09792	1.03447
230298_at	153364	MBLAC2	2	metallo-beta-lactamase domain containing 2	NM_203406	-3.08761	-3.24816	-3.26229	-1.052	-1.05657
213677_s_at	5378	PMS1	2	PMS1 postmeiotic segregation increased 1 (S. cerevisiae)	NM_000534 /// NM_001128143 /// NM_001128144	-3.08769	-3.08447	-2.30954	1.00104	1.33693
204085_s_at	1203	CLN5	2	ceroid-lipofuscinosis, neuronal 5	NM_006493	-3.09075	-3.28149	-3.67964	-1.06172	-1.19053
231166_at	151556	GPR155	2	G protein-coupled receptor 155	NM_001033045 /// NM_001267050 /// NM_001267051 /// NM_152529	-3.0912	-2.70656	-3.28089	1.14211	-1.06137
223220_s_at	83666	PARP9	2	poly (ADP-ribose) polymerase family, member 9	NM_001146102 /// NM_001146103 /// NM_001146104 /// NM_001146105 /// NM_001146106 /// NM	-3.09226	-3.11405	-2.76557	-1.00705	1.11813
229373_at	---	CTC-251I16.1 /// OTTHUMG00000163182	2	NULL /// NULL	---	-3.09645	-2.87876	-2.58905	1.07562	1.19598
212217_at	9581	PREPL	2	prolyl endopeptidase-like	NM_001042385 /// NM_001042386 /// NM_001171603 /// NM_001171606 /// NM_001171613 /// NM	-3.09798	-2.99385	-3.13371	1.03478	-1.01153
227948_at	121512	FGD4	2	FYVE, RhoGEF and PH domain containing 4	NM_139241	-3.09898	-3.11152	-2.86123	-1.00404	1.08309
202710_at	10282	BET1	2	Bet1 golgi vesicular membrane trafficking protein	NM_005868	-3.10079	-3.04669	-3.26642	1.01776	-1.05342
222891_s_at	53335	BCL11A	2	B-cell CLL/lymphoma 11A (zinc finger protein)	NM_018014 /// NM_022893 /// NM_138553 /// NM_138559	-3.10095	-3.10577	-1.87009	-1.00155	1.65818
226019_at	115209	OMA1	2	OMA1 zinc metallopeptidase	NM_145243	-3.10587	-2.88922	-2.49642	1.07498	1.24413
226338_at	55529	TMEM55A	2	transmembrane protein 55A	NM_018710	-3.11287	-2.67107	-3.17578	1.1654	-1.02021
221895_at	158747	MOSPD2	2	motile sperm domain containing 2	NM_001177475 /// NM_152581	-3.11361	-2.79474	-2.28835	1.1141	1.36063
238430_x_at	162394	SLFN5	2	schlafen family member 5	NM_144975	-3.11536	-3.54146	-2.35254	-1.13677	1.32426
222613_at	57102	C12orf4	2	chromosome 12 open reading frame 4	NM_020374	-3.11961	-2.98033	-3.26325	1.04673	-1.04605
207627_s_at	7024	TFCP2	2	transcription factor CP2	NM_001173452 /// NM_001173453 /// NM_005653	-3.12664	-2.92551	-2.89011	1.06875	1.08184
202269_x_at	2633	GBP1	2	guanylate binding protein 1, interferon-inducible	NM_002053	-3.12754	-2.90683	-2.11749	1.07593	1.477
223404_s_at	81627	TRMT1L	2	tRNA methyltransferase 1 homolog (S. cerevisiae)-like	NM_001202423 /// NM_030934	-3.13333	-3.31615	-3.08259	-1.05835	1.01646
233558_s_at	60684	TRAPPC11	2	trafficking protein particle complex 11	NM_021942 /// NM_199053	-3.13725	-3.19639	-3.77124	-1.01885	-1.20208
214617_at	5551	PRF1	2	perforin 1 (pore forming protein)	NM_001083116 /// NM_005041	-3.13799	-3.53148	-2.13543	-1.12539	1.46949
230925_at	54518	APBB1IP	2	amyloid beta (A4) precursor protein-binding, family B, member 1 interacting protein	NM_019043	-3.14356	-2.94279	-2.21238	1.06822	1.4209
211734_s_at	2205	FCER1A	2	Fc fragment of IgE, high affinity I, receptor for; alpha polypeptide	NM_002001	-3.14414	-2.90956	-2.01802	1.08062	1.55803
219315_s_at	79652	TMEM204	2	transmembrane protein 204	NM_001256541 /// NM_024600	-3.1454	-3.24302	-2.82011	-1.03104	1.11535
224865_at	84188	FAR1	2	fatty acyl CoA reductase 1	NM_032228	-3.14691	-3.62349	-4.07836	-1.15144	-1.29599
231093_at	115352	FCRL3	2	Fc receptor-like 3	NM_001024667 /// NM_052939	-3.14849	-3.14853	-2.42602	-1.00001	1.2978
226977_at	492311	IGIP	2	IgA-inducing protein homolog (Bos taurus)	NM_001007189	-3.15096	-3.29174	-2.827	-1.04468	1.1146
230337_at	6654	SOS1	2	son of sevenless homolog 1 (Drosophila)	NM_005633	-3.15173	-3.07077	-2.44715	1.02636	1.28792
244661_at	6646	SOAT1	2	sterol O-acyltransferase 1	NM_001252511 /// NM_001252512 /// NM_003101 /// NR_045530	-3.1526	-2.85862	-3.28059	1.10284	-1.0406
202872_at	528	ATP6V1C1	2	ATPase, H+ transporting, lysosomal 42kDa, V1 subunit C1	NM_001007254 /// NM_001695	-3.15413	-2.89874	-3.27195	1.0881	-1.03735
225661_at	3454	IFNAR1	2	interferon (alpha, beta and omega) receptor 1	NM_000629	-3.15951	-2.94756	-3.28094	1.07191	-1.03843
207269_at	1669	DEFA4	2	defensin, alpha 4, corticostatin	NM_001925	-3.16031	-3.21939	-2.84641	-1.0187	1.11028
203164_at	9197	SLC33A1	2	solute carrier family 33 (acetyl-CoA transporter), member 1	NM_001190992 /// NM_004733	-3.16413	-2.54502	-3.22494	1.24326	-1.01922
241925_x_at	9194	SLC16A7	2	solute carrier family 16, member 7 (monocarboxylic acid transporter 2)	NM_001270622 /// NM_001270623 /// NM_004731 /// NR_073055 /// NR_073056	-3.17609	-3.00517	-3.319	1.05687	-1.045
206011_at	834	CASP1	2	caspase 1, apoptosis-related cysteine peptidase	NM_001223 /// NM_001257118 /// NM_001257119 /// NM_033292 /// NM_033293 /// NM_033294 /	-3.17642	-2.96252	-3.13982	1.0722	1.01166
202950_at	1429	CRYZ	2	crystallin, zeta (quinone reductase)	NM_001130042 /// NM_001130043 /// NM_001134759 /// NM_001889	-3.17987	-3.26454	-3.01647	-1.02663	1.05417
1558801_at	100652772	LOC100652772	2	uncharacterized LOC100652772	NR_073113	-3.18111	-3.29162	-3.08756	-1.03474	1.0303
203427_at	25842	ASF1A	2	anti-silencing function 1A histone chaperone	NM_014034	-3.18129	-3.78472	-5.3101	-1.18968	-1.66917
228506_at	54780	NSMCE4A	2	non-SMC element 4 homolog A (S. cerevisiae)	NM_001167865 /// NM_017615	-3.18198	-3.31702	-3.10588	-1.04244	1.0245
218986_s_at	55601	DDX60	2	DEAD (Asp-Glu-Ala-Asp) box polypeptide 60	NM_017631	-3.18209	-3.45307	-3.14359	-1.08516	1.01225
222566_at	51111	SUV420H1	2	suppressor of variegation 4-20 homolog 1 (Drosophila)	NM_016028 /// NM_017635	-3.18446	-3.24863	-3.20772	-1.02015	-1.0073
205449_at	29901	SAC3D1	2	SAC3 domain containing 1	NM_013299	-3.18559	-2.50477	-3.39324	1.27181	-1.06518
222682_s_at	10827	FAM114A2	2	family with sequence similarity 114, member A2	NM_018691	-3.18811	-3.16815	-3.27694	1.0063	-1.02786
202811_at	10617	STAMBP	2	STAM binding protein	NM_006463 /// NM_201647 /// NM_213622	-3.18924	-2.858	-2.72308	1.1159	1.17119
218231_at	55577	NAGK	2	N-acetylglucosamine kinase	NM_017567	-3.19058	-3.09855	-2.38205	1.0297	1.33943
211684_s_at	1781	DYNC1I2	2	dynein, cytoplasmic 1, intermediate chain 2	NM_001271785 /// NM_001271786 /// NM_001271787 /// NM_001271788 /// NM_001271789 /// NM	-3.19109	-3.29798	-3.07827	-1.0335	1.03665
219093_at	55022	PID1	2	phosphotyrosine interaction domain containing 1	NM_001100818 /// NM_017933	-3.19151	-3.30694	-3.76846	-1.03617	-1.18078
200856_x_at	9611	NCOR1	2	nuclear receptor corepressor 1	NM_001190438 /// NM_001190440 /// NM_006311	-3.19174	-3.24297	-2.67222	-1.01605	1.19442
205804_s_at	80342	TRAF3IP3	2	TRAF3 interacting protein 3	NM_025228	-3.19783	-3.30483	-2.34019	-1.03346	1.36648
218133_s_at	60491	NIF3L1	2	NIF3 NGG1 interacting factor 3-like 1 (S. cerevisiae)	NM_001136039 /// NM_001142355 /// NM_001142356 /// NM_021824	-3.19863	-3.50075	-3.29768	-1.09445	-1.03097
34031_i_at	889	KRIT1	2	KRIT1, ankyrin repeat containing	NM_001013406 /// NM_004912 /// NM_194454 /// NM_194455 /// NM_194456	-3.20013	-2.94731	-3.5913	1.08578	-1.12223
202742_s_at	5567	PRKACB	2	protein kinase, cAMP-dependent, catalytic, beta	NM_001242857 /// NM_001242858 /// NM_001242859 /// NM_001242860 /// NM_001242861 /// NM	-3.20039	-3.12808	-2.91674	1.02312	1.09725
203302_at	1633	DCK	2	deoxycytidine kinase	NM_000788	-3.20234	-3.04088	-2.63549	1.05309	1.21508
226251_at	55252	ASXL2	2	additional sex combs like 2 (Drosophila)	NM_018263	-3.20342	-3.03612	-2.97419	1.0551	1.07707
213374_x_at	26275	HIBCH	2	3-hydroxyisobutyryl-CoA hydrolase	NM_014362 /// NM_198047	-3.20545	-3.12181	-2.6292	1.02679	1.21917
200050_at	7705	ZNF146	2	zinc finger protein 146	NM_001099638 /// NM_001099639 /// NM_007145	-3.21109	-3.9757	-3.38035	-1.23812	-1.05271
203306_s_at	10559	SLC35A1	2	solute carrier family 35 (CMP-sialic acid transporter), member A1	NM_001168398 /// NM_006416	-3.21224	-3.55593	-2.87697	-1.10699	1.11653
224827_at	92181	UBTD2	2	ubiquitin domain containing 2	NM_152277	-3.21366	-2.92825	-2.57912	1.09747	1.24603
218370_s_at	64766	S100PBP	2	S100P binding protein	NM_001017406 /// NM_001256121 /// NM_022753	-3.21402	-2.76767	-2.07522	1.16127	1.54876
223223_at	64801	ARV1	2	ARV1 homolog (S. cerevisiae)	NM_022786	-3.21447	-2.76737	-2.28231	1.16156	1.40843
226329_s_at	129531	MITD1	2	MIT, microtubule interacting and transport, domain containing 1	NM_138798	-3.21768	-3.00045	-2.51508	1.0724	1.27935
225348_at	10772 /// 100996657	LOC100996657 /// SRSF10	2	serine/arginine-rich splicing factor 10-like /// serine/arginine-rich splicing factor 1	NM_001191005 /// NM_001191006 /// NM_001191007 /// NM_001191009 /// NM_006625 /// NM_05	-3.22002	-3.23025	-3.27039	-1.00318	-1.01564
230653_at	---	OTTHUMG00000162476 /// RP11-974F13.6	2	NULL /// NULL	---	-3.22484	-3.40442	-2.27618	-1.05569	1.41678
229851_s_at	28970	C11orf54	2	chromosome 11 open reading frame 54	NM_014039	-3.2267	-3.16312	-3.1342	1.0201	1.02951
207651_at	29909	GPR171	2	G protein-coupled receptor 171	NM_013308	-3.22903	-2.77661	-2.37584	1.16294	1.35911
203487_s_at	25852	ARMC8	2	armadillo repeat containing 8	NM_001267041 /// NM_001267042 /// NM_014154 /// NM_015396 /// NM_213654 /// NR_049770	-3.22929	-2.98882	-3.25993	1.08046	-1.00949
234987_at	25939	SAMHD1	2	SAM domain and HD domain 1	NM_015474	-3.23047	-3.20251	-2.95687	1.00873	1.09253
203485_at	6252	RTN1	2	reticulon 1	NM_001243115 /// NM_021136 /// NM_206852 /// NM_206857	-3.23226	-3.61868	-3.49444	-1.11955	-1.08111
207655_s_at	29760	BLNK	2	B-cell linker	NM_001114094 /// NM_001258440 /// NM_001258441 /// NM_001258442 /// NM_013314 /// NR_04	-3.23342	-2.82783	-1.62946	1.14343	1.98435
212731_at	157567	ANKRD46	2	ankyrin repeat domain 46	NM_001270377 /// NM_001270378 /// NM_001270379 /// NM_198401	-3.23877	-3.34387	-3.20129	-1.03245	1.01171
226423_at	85315	PAQR8	2	progestin and adipoQ receptor family member VIII	NM_133367	-3.23895	-2.91521	-2.42611	1.11105	1.33504
209515_s_at	5873	RAB27A	2	RAB27A, member RAS oncogene family	NM_004580 /// NM_183234 /// NM_183235 /// NM_183236	-3.23911	-3.24389	-2.44686	-1.00148	1.32378
266_s_at	100133941	CD24	2	CD24 molecule	NM_013230	-3.23963	-3.13545	-3.09089	1.03323	1.04812
228841_at	90624	LYRM7	2	LYR motif containing 7	NM_181705	-3.24038	-3.47644	-3.50765	-1.07285	-1.08248
226119_at	115294	PCMTD1	2	protein-L-isoaspartate (D-aspartate) O-methyltransferase domain containing 1	NM_052937	-3.24133	-3.13054	-2.5135	1.03539	1.28957
209884_s_at	9497	SLC4A7	2	solute carrier family 4, sodium bicarbonate cotransporter, member 7	NM_001258379 /// NM_001258380 /// NM_003615	-3.24402	-3.28238	-3.44115	-1.01183	-1.06077
200605_s_at	5573	PRKAR1A	2	protein kinase, cAMP-dependent, regulatory, type I, alpha	NM_001276289 /// NM_001276290 /// NM_001278433 /// NM_002734 /// NM_212471 /// NM_21247	-3.24835	-3.52366	-3.67297	-1.08475	-1.13072
202395_at	4905	NSF	2	N-ethylmaleimide-sensitive factor	NM_006178 /// NR_040116	-3.26156	-3.17549	-2.20828	1.02711	1.47697
207761_s_at	25840	METTL7A	2	methyltransferase like 7A	NM_014033	-3.26365	-3.12286	-2.90304	1.04508	1.12422
219008_at	60526	C2orf43	2	chromosome 2 open reading frame 43	NM_021925	-3.26538	-3.03717	-3.141	1.07514	1.0396
214670_at	7586	ZKSCAN1	2	zinc finger with KRAB and SCAN domains 1	NM_003439	-3.27142	-3.36965	-3.97408	-1.03003	-1.21479
1568658_at	84542 /// 339804	C2orf74 /// KIAA1841	2	chromosome 2 open reading frame 74 /// KIAA1841	NM_001129993 /// NM_001143959 /// NM_001143960 /// NM_032506	-3.2742	-3.19943	-2.84878	1.02337	1.14933
212367_at	10116	FEM1B	2	fem-1 homolog b (C. elegans)	NM_015322	-3.2762	-3.46662	-4.53828	-1.05812	-1.38523
228920_at	339324	ZNF260	2	zinc finger protein 260	NM_001012756 /// NM_001166036 /// NM_001166037 /// NM_001166038	-3.27691	-3.32155	-3.47517	-1.01362	-1.0605
217977_at	51734	MSRB1	2	methionine sulfoxide reductase B1	NM_016332	-3.28205	-3.19524	-2.51854	1.02717	1.30316
224944_at	7112	TMPO	2	thymopoietin	NM_001032283 /// NM_001032284 /// NM_003276	-3.283	-3.53455	-2.93817	-1.07662	1.11736
241365_at	6304	SATB1	2	SATB homeobox 1	NM_001131010 /// NM_001195470 /// NM_002971	-3.28609	-4.03955	-4.41071	-1.22929	-1.34223
240344_x_at	90624	LYRM7	2	LYR motif containing 7	NM_181705	-3.28637	-3.51891	-2.77577	-1.07076	1.18395
211257_x_at	27332	ZNF638	2	zinc finger protein 638	NM_001014972 /// NM_001252612 /// NM_001252613 /// NM_014497	-3.28709	-3.26431	-1.99919	1.00698	1.64421
225221_at	7586	ZKSCAN1	2	zinc finger with KRAB and SCAN domains 1	NM_003439	-3.29303	-3.05112	-2.18521	1.07929	1.50697
202664_at	7456	WIPF1	2	WAS/WASL interacting protein family, member 1	NM_001077269 /// NM_003387	-3.29858	-3.193	-2.87032	1.03306	1.1492
201998_at	6480	ST6GAL1	2	ST6 beta-galactosamide alpha-2,6-sialyltranferase 1	NM_003032 /// NM_173216 /// NM_173217	-3.29868	-3.19278	-2.14874	1.03317	1.53517
228336_at	114825	PWWP2A	2	PWWP domain containing 2A	NM_001130864 /// NM_001267035 /// NM_052927	-3.30499	-3.05504	-2.7646	1.08181	1.19547
212188_at	115207	KCTD12	2	potassium channel tetramerisation domain containing 12	NM_138444	-3.30957	-3.95662	-3.85061	-1.19551	-1.16348
203983_at	7257	TSNAX	2	translin-associated factor X	NM_005999	-3.31323	-3.61642	-3.20102	-1.09151	1.03506
223606_x_at	55425 /// 100996395	KIAA1704 /// LOC100996395	2	KIAA1704 /// uncharacterized LOC100996395	NM_018559 /// XR_159008 /// XR_159229 /// XR_172003	-3.31334	-3.56289	-3.38464	-1.07532	-1.02152
225731_at	57182	ANKRD50	2	ankyrin repeat domain 50	NM_001167882 /// NM_020337	-3.31418	-3.61663	-4.15016	-1.09126	-1.25224
219806_s_at	56935	SMCO4	2	single-pass membrane protein with coiled-coil domains 4	NM_020179	-3.31935	-3.16711	-2.53719	1.04807	1.30828
219130_at	54482	TRMT13	2	tRNA methyltransferase 13 homolog (S. cerevisiae)	NM_019083	-3.32257	-3.35089	-3.3241	-1.00852	-1.00046
201660_at	2181	ACSL3	2	acyl-CoA synthetase long-chain family member 3	NM_004457 /// NM_203372	-3.32627	-3.30396	-3.20233	1.00675	1.0387
1563088_a_at	284837	LOC284837	2	uncharacterized LOC284837	NM_194310 /// NR_026961	-3.32939	-2.84047	-1.53404	1.17213	2.17034
204957_at	5001	ORC5	2	origin recognition complex, subunit 5	NM_001197292 /// NM_002553 /// NM_181747	-3.33373	-3.04066	-3.10217	1.09638	1.07464
208919_s_at	65220	NADK	2	NAD kinase	NM_001198993 /// NM_001198994 /// NM_001198995 /// NM_023018	-3.33821	-3.27809	-2.36029	1.01834	1.41432
228771_at	157	ADRBK2	2	adrenergic, beta, receptor kinase 2	NM_005160	-3.34353	-3.29438	-4.38143	1.01492	-1.31042
1558097_at	253143	PRR14L	2	proline rich 14-like	NM_173566	-3.35257	-3.38461	-2.59506	-1.00956	1.29191
210541_s_at	5987	TRIM27	2	tripartite motif containing 27	NM_006510 /// NM_030950	-3.35436	-3.36925	-3.82889	-1.00444	-1.14147
57715_at	51063	CALHM2	2	calcium homeostasis modulator 2	NM_015916 /// NR_024552 /// NR_046344	-3.35649	-3.36617	-2.68131	-1.00288	1.25181
226921_at	197131	UBR1	2	ubiquitin protein ligase E3 component n-recognin 1	NM_174916	-3.35785	-3.74401	-3.39218	-1.115	-1.01022
201384_s_at	4077	NBR1	2	neighbor of BRCA1 gene 1	NM_005899 /// NM_031858 /// NM_031862	-3.35789	-3.36596	-3.18901	-1.0024	1.05296
213375_s_at	90634	N4BP2L1	2	NEDD4 binding protein 2-like 1	NM_001079691 /// NM_052818	-3.36311	-3.93719	-3.21865	-1.1707	1.04488
214531_s_at	6642	SNX1	2	sorting nexin 1	NM_001242933 /// NM_003099 /// NM_148955 /// NM_152826	-3.37015	-3.19442	-4.30422	1.05501	-1.27716
218195_at	79624	C6orf211	2	chromosome 6 open reading frame 211	NM_024573	-3.37272	-3.2932	-5.15794	1.02415	-1.52931
64064_at	55340 /// 100527949	GIMAP1-GIMAP5 /// GIMAP5	2	GIMAP1-GIMAP5 readthrough /// GTPase, IMAP family member 5	NM_001199577 /// NM_018384	-3.37687	-3.41222	-3.16073	-1.01047	1.06838
219017_at	55500	ETNK1	2	ethanolamine kinase 1	NM_001039481 /// NM_018638	-3.37749	-3.05587	-2.63656	1.10525	1.28102
227075_at	55140	ELP3	2	elongator acetyltransferase complex subunit 3	NM_018091	-3.38137	-3.07821	-2.38285	1.09848	1.41904
202983_at	6596	HLTF	2	helicase-like transcription factor	NM_003071 /// NM_139048	-3.38201	-3.2026	-3.06583	1.05602	1.10313
227025_at	51535	PPHLN1	2	periphilin 1	NM_001143787 /// NM_001143788 /// NM_001143789 /// NM_016488 /// NM_201438 /// NM_20143	-3.38442	-3.10714	-3.2222	1.08924	1.05034
230261_at	7903	ST8SIA4	2	ST8 alpha-N-acetyl-neuraminide alpha-2,8-sialyltransferase 4	NM_005668 /// NM_175052	-3.38484	-3.49351	-4.83298	-1.03211	-1.42783
228766_at	948	CD36	2	CD36 molecule (thrombospondin receptor)	NM_000072 /// NM_001001547 /// NM_001001548 /// NM_001127443 /// NM_001127444	-3.38566	-3.88543	-4.29927	-1.14761	-1.26985
226387_at	222194	RSBN1L	2	round spermatid basic protein 1-like	NM_198467	-3.38889	-3.17631	-2.74755	1.06693	1.23342
226126_at	93627	TBCK	2	TBC1 domain containing kinase	NM_001163435 /// NM_001163436 /// NM_001163437 /// NM_033115	-3.3921	-3.30714	-2.53683	1.02569	1.33714
218361_at	55204	GOLPH3L	2	golgi phosphoprotein 3-like	NM_018178	-3.39263	-2.81841	-2.37108	1.20374	1.43084
213775_x_at	27332 /// 100507113	ZNF638 /// ZNF638-IT1	2	zinc finger protein 638 /// ZNF638 intronic transcript 1 (non-protein coding)	NM_001014972 /// NM_001252612 /// NM_001252613 /// NM_014497 /// XR_109944 /// XR_11233	-3.39567	-3.17439	-2.08232	1.06971	1.63071
205844_at	8876	VNN1	2	vanin 1	NM_004666	-3.39831	-2.95974	-3.45052	1.14818	-1.01536
219002_at	79675	FASTKD1	2	FAST kinase domains 1	NM_024622	-3.40245	-3.3364	-2.21041	1.0198	1.53928
209265_s_at	56339	METTL3	2	methyltransferase like 3	NM_019852	-3.40276	-2.85955	-2.29382	1.18996	1.48344
202220_at	22889	KIAA0907	2	KIAA0907	NM_014949	-3.40486	-2.80083	-2.6926	1.21566	1.26453
210556_at	4775	NFATC3	2	nuclear factor of activated T-cells, cytoplasmic, calcineurin-dependent 3	NM_004555 /// NM_173163 /// NM_173164 /// NM_173165	-3.40929	-3.18119	-2.95712	1.0717	1.15291
201010_s_at	10628 /// 101060503	LOC101060503 /// TXNIP	2	thioredoxin-interacting protein-like /// thioredoxin interacting protein	NM_006472 /// XM_003960169 /// XM_003960170	-3.41044	-3.20221	-2.54776	1.06503	1.3386
209841_s_at	54674	LRRN3	2	leucine rich repeat neuronal 3	NM_001099658 /// NM_001099660 /// NM_018334	-3.41189	-3.18293	-3.23903	1.07194	1.05337
227295_at	121457	IKBIP	2	IKBKB interacting protein	NM_153687 /// NM_201612 /// NM_201613	-3.41436	-3.0504	-4.71628	1.11932	-1.38131
214414_x_at	3039 /// 3040	HBA1 /// HBA2	2	hemoglobin, alpha 1 /// hemoglobin, alpha 2	NM_000517 /// NM_000558	-3.41705	-4.23515	-249.092	-1.23942	-72.8967
229710_at	101060023	LOC101060023	2	uncharacterized LOC101060023	XR_171054 /// XR_171799 /// XR_172488	-3.4186	-3.52508	-3.79969	-1.03115	-1.11148
222585_x_at	51315	KRCC1	2	lysine-rich coiled-coil 1	NM_016618	-3.41938	-3.50015	-2.81274	-1.02362	1.21567
227026_at	54737	MPHOSPH8	2	M-phase phosphoprotein 8	NM_017520	-3.41948	-3.52973	-2.60081	-1.03224	1.31477
212116_at	5987	TRIM27	2	tripartite motif containing 27	NM_006510 /// NM_030950	-3.42694	-3.28523	-2.59818	1.04314	1.31898
212378_at	2618	GART	2	phosphoribosylglycinamide formyltransferase, phosphoribosylglycinamide synthetase, phos	NM_000819 /// NM_001136005 /// NM_001136006 /// NM_175085	-3.42935	-3.6378	-3.48165	-1.06078	-1.01525
219123_at	7775	ZNF232	2	zinc finger protein 232	NM_014519	-3.43768	-3.39317	-3.13708	1.01312	1.09582
200703_at	8655	DYNLL1	2	dynein, light chain, LC8-type 1	NM_001037494 /// NM_001037495 /// NM_003746	-3.43772	-2.71346	-2.13973	1.26692	1.60662
204125_at	51103	NDUFAF1	2	NADH dehydrogenase (ubiquinone) complex I, assembly factor 1	NM_016013 /// NR_045620	-3.44206	-3.4359	-3.2327	1.00179	1.06476
204972_at	4939	OAS2	2	2'-5'-oligoadenylate synthetase 2, 69/71kDa	NM_001032731 /// NM_002535 /// NM_016817	-3.46277	-3.72807	-3.75347	-1.07661	-1.08395
226218_at	3575	IL7R	2	interleukin 7 receptor	NM_002185	-3.4713	-3.38313	-2.32114	1.02606	1.49552
221745_at	10238	DCAF7	2	DDB1 and CUL4 associated factor 7	NM_001003725 /// NM_005828 /// NR_073585	-3.47948	-3.45653	-3.04064	1.00664	1.14433
227536_at	23091	ZC3H13	2	zinc finger CCCH-type containing 13	NM_015070	-3.48509	-3.6857	-3.3012	-1.05756	1.0557
210705_s_at	85363	TRIM5	2	tripartite motif containing 5	NM_033034 /// NM_033092 /// NM_033093	-3.49621	-3.08406	-2.98871	1.13364	1.1698
1554892_a_at	932	MS4A3	2	membrane-spanning 4-domains, subfamily A, member 3 (hematopoietic cell-specific)	NM_001031666 /// NM_001031809 /// NM_006138	-3.49765	-3.31821	-3.4098	1.05408	1.02576
203970_s_at	8504	PEX3	2	peroxisomal biogenesis factor 3	NM_003630	-3.49795	-3.59474	-4.01566	-1.02767	-1.148
203482_at	55719	FAM178A	2	family with sequence similarity 178, member A	NM_001136123 /// NM_001243770 /// NM_018121 /// NM_144592	-3.5029	-3.5773	-3.65565	-1.02124	-1.04361
206332_s_at	3428	IFI16	2	interferon, gamma-inducible protein 16	NM_001206567 /// NM_005531	-3.50861	-3.42794	-2.76069	1.02353	1.27092
239237_at	100506776	LOC100506776	2	uncharacterized LOC100506776	NR_040085	-3.50874	-3.1169	-2.08726	1.12572	1.68103
223268_at	28970	C11orf54	2	chromosome 11 open reading frame 54	NM_014039	-3.51318	-3.44203	-3.99447	1.02067	-1.13699
227626_at	85315	PAQR8	2	progestin and adipoQ receptor family member VIII	NM_133367	-3.51835	-3.66934	-2.74913	-1.04291	1.2798
218534_s_at	55109	AGGF1	2	angiogenic factor with G patch and FHA domains 1	NM_018046	-3.52564	-3.30101	-3.83203	1.06805	-1.0869
203614_at	9724	UTP14C	2	UTP14, U3 small nucleolar ribonucleoprotein, homolog C (yeast)	NM_021645	-3.52724	-4.05802	-5.3412	-1.15048	-1.51427
202630_at	10513	APPBP2	2	amyloid beta precursor protein (cytoplasmic tail) binding protein 2	NM_006380	-3.53043	-3.57017	-5.24755	-1.01126	-1.48638
226039_at	11320	MGAT4A	2	mannosyl (alpha-1,3-)-glycoprotein beta-1,4-N-acetylglucosaminyltransferase, isozyme A	NM_001160154 /// NM_012214	-3.53371	-3.90332	-2.44556	-1.1046	1.44495
201158_at	4836	NMT1	2	N-myristoyltransferase 1	NM_021079	-3.55906	-3.64012	-3.24449	-1.02278	1.09695
202930_s_at	8803	SUCLA2	2	succinate-CoA ligase, ADP-forming, beta subunit	NM_003850	-3.56278	-3.81465	-4.41629	-1.07069	-1.23956
209285_s_at	23272	FAM208A	2	family with sequence similarity 208, member A	NM_001112736 /// NM_015224	-3.56879	-3.48187	-2.94886	1.02496	1.21023
209199_s_at	4208	MEF2C	2	myocyte enhancer factor 2C	NM_001131005 /// NM_001193347 /// NM_001193348 /// NM_001193349 /// NM_001193350 /// NM	-3.57493	-3.46336	-2.76834	1.03221	1.29136
221565_s_at	51063	CALHM2	2	calcium homeostasis modulator 2	NM_015916 /// NR_024552 /// NR_046344	-3.57534	-3.433	-2.72668	1.04146	1.31125
235625_at	27072	VPS41	2	vacuolar protein sorting 41 homolog (S. cerevisiae)	NM_014396 /// NM_080631	-3.57817	-3.35195	-3.35738	1.06749	1.06576
222805_at	79694	MANEA	2	mannosidase, endo-alpha	NM_024641	-3.57983	-3.46788	-4.06678	1.03228	-1.13602
214163_at	51668	HSPB11	2	heat shock protein family B (small), member 11	NM_016126	-3.59544	-3.76422	-3.7896	-1.04694	-1.054
229383_at	55016	42064	2	membrane-associated ring finger (C3HC4) 1, E3 ubiquitin protein ligase	NM_001166373 /// NM_017923	-3.60156	-3.23305	-2.5583	1.11398	1.40779
222478_at	51028	VPS36	2	vacuolar protein sorting 36 homolog (S. cerevisiae)	NM_016075	-3.6138	-3.66525	-4.0605	-1.01424	-1.12361
217627_at	126231	ZNF573	2	zinc finger protein 573	NM_001172689 /// NM_001172690 /// NM_001172691 /// NM_001172692 /// NM_152360	-3.62222	-3.76365	-3.56249	-1.03905	1.01677
223809_at	64407	RGS18	2	regulator of G-protein signaling 18	NM_130782	-3.62746	-4.03281	-5.6572	-1.11175	-1.55955
213817_at	11213	IRAK3	2	interleukin-1 receptor-associated kinase 3	NM_001142523 /// NM_007199	-3.62911	-3.8769	-5.29614	-1.06828	-1.45935
207008_at	3579	CXCR2	2	chemokine (C-X-C motif) receptor 2	NM_001168298 /// NM_001557	-3.63059	-3.69115	-3.55536	-1.01668	1.02116
212405_s_at	51603	METTL13	2	methyltransferase like 13	NM_001007239 /// NM_014955 /// NM_015935	-3.63339	-3.67706	-3.72288	-1.01202	-1.02463
233461_x_at	7769	ZNF226	2	zinc finger protein 226	NM_001032372 /// NM_001032373 /// NM_001032374 /// NM_001032375 /// NM_001146220 /// NM	-3.63717	-4.00755	-3.63685	-1.10183	1.00009
229584_at	120892	LRRK2	2	leucine-rich repeat kinase 2	NM_198578	-3.65022	-3.7457	-4.65277	-1.02616	-1.27466
1552316_a_at	170575	GIMAP1	2	GTPase, IMAP family member 1	NM_130759	-3.66343	-3.24887	-2.88968	1.1276	1.26776
219007_at	348995	NUP43	2	nucleoporin 43kDa	NM_024647 /// NM_198887	-3.66426	-3.59488	-3.43495	1.0193	1.06676
218943_s_at	23586	DDX58	2	DEAD (Asp-Glu-Ala-Asp) box polypeptide 58	NM_014314	-3.67105	-3.12032	-2.66806	1.1765	1.37592
220577_at	387751	GVINP1	2	GTPase, very large interferon inducible pseudogene 1	NR_003945	-3.68235	-3.49651	-2.69286	1.05315	1.36745
213853_at	120526	DNAJC24	2	DnaJ (Hsp40) homolog, subfamily C, member 24	NM_181706	-3.68326	-3.33461	-2.89309	1.10455	1.27312
213888_s_at	80342	TRAF3IP3	2	TRAF3 interacting protein 3	NM_025228	-3.6834	-3.24852	-2.2744	1.13387	1.6195
221081_s_at	79961	DENND2D	2	DENN/MADD domain containing 2D	NM_001271833 /// NM_024901	-3.69021	-3.38647	-2.34967	1.08969	1.57052
208966_x_at	3428	IFI16	2	interferon, gamma-inducible protein 16	NM_001206567 /// NM_005531	-3.70131	-3.47488	-2.81016	1.06516	1.31712
222793_at	23586	DDX58	2	DEAD (Asp-Glu-Ala-Asp) box polypeptide 58	NM_014314	-3.70204	-3.61831	-3.07307	1.02314	1.20467
223434_at	2635	GBP3	2	guanylate binding protein 3	NM_018284	-3.70712	-3.36615	-3.373	1.10129	1.09906
1555852_at	100507463	LOC100507463	2	uncharacterized LOC100507463	NR_037173 /// NR_037174 /// NR_037175 /// NR_037176	-3.71048	-3.50839	-2.55497	1.0576	1.45226
222683_at	56254	RNF20	2	ring finger protein 20, E3 ubiquitin protein ligase	NM_019592	-3.72265	-3.60258	-3.11042	1.03333	1.19683
202502_at	34	ACADM	2	acyl-CoA dehydrogenase, C-4 to C-12 straight chain	NM_000016 /// NM_001127328 /// NR_022013	-3.72294	-3.25483	-2.97845	1.14382	1.24996
231577_s_at	2633	GBP1	2	guanylate binding protein 1, interferon-inducible	NM_002053	-3.74412	-3.55037	-2.19109	1.05457	1.7088
238649_at	26207	PITPNC1	2	phosphatidylinositol transfer protein, cytoplasmic 1	NM_012417 /// NM_181671	-3.75082	-3.68587	-3.6298	1.01762	1.03334
225994_at	53981	CPSF2	2	cleavage and polyadenylation specific factor 2, 100kDa	NM_017437	-3.7545	-3.67583	-4.71744	1.0214	-1.25648
218701_at	51110	LACTB2	2	lactamase, beta 2	NM_016027	-3.75765	-3.56962	-3.24938	1.05268	1.15642
221744_at	10238	DCAF7	2	DDB1 and CUL4 associated factor 7	NM_001003725 /// NM_005828 /// NR_073585	-3.7709	-3.73791	-3.56603	1.00883	1.05745
225892_at	3658	IREB2	2	iron-responsive element binding protein 2	NM_004136	-3.77179	-4.30297	-5.81687	-1.14083	-1.5422
235740_at	79772	MCTP1	2	multiple C2 domains, transmembrane 1	NM_001002796 /// NM_024717	-3.78042	-4.31662	-4.74934	-1.14184	-1.2563
220832_at	51311	TLR8	2	toll-like receptor 8	NM_016610 /// NM_138636	-3.78476	-3.52381	-5.18007	1.07405	-1.36866
205140_at	8790	FPGT	2	fucose-1-phosphate guanylyltransferase	NM_001199328 /// NM_001199329 /// NM_003838	-3.79164	-3.30219	-3.75326	1.14822	1.01023
225022_at	57120	GOPC	2	golgi-associated PDZ and coiled-coil motif containing	NM_001017408 /// NM_020399	-3.79174	-4.27275	-3.61342	-1.12686	1.04935
242943_at	7903	ST8SIA4	2	ST8 alpha-N-acetyl-neuraminide alpha-2,8-sialyltransferase 4	NM_005668 /// NM_175052	-3.79592	-3.391	-4.63159	1.11941	-1.22015
221213_s_at	54816	ZNF280D	2	zinc finger protein 280D	NM_001002843 /// NM_001002844 /// NM_017661	-3.80511	-3.91746	-3.6559	-1.02953	1.04082
218805_at	55340 /// 100527949	GIMAP1-GIMAP5 /// GIMAP5	2	GIMAP1-GIMAP5 readthrough /// GTPase, IMAP family member 5	NM_001199577 /// NM_018384	-3.80901	-3.96716	-3.67876	-1.04152	1.03541
212631_at	8417	STX7	2	syntaxin 7	NM_003569	-3.81207	-3.48727	-3.07102	1.09314	1.24131
223403_s_at	84172	POLR1B	2	polymerase (RNA) I polypeptide B, 128kDa	NM_001137604 /// NM_019014	-3.81504	-3.42388	-4.8177	1.11424	-1.26282
221771_s_at	54737	MPHOSPH8	2	M-phase phosphoprotein 8	NM_017520	-3.82589	-3.53038	-3.0361	1.08371	1.26013
225988_at	26091	HERC4	2	HECT and RLD domain containing E3 ubiquitin protein ligase 4	NM_001017972 /// NM_001278185 /// NM_001278186 /// NM_001278187 /// NM_015601 /// NM_02	-3.8271	-3.30454	-2.31293	1.15813	1.65466
203159_at	2744	GLS	2	glutaminase	NM_001256310 /// NM_014905	-3.82979	-4.28143	-3.25186	-1.11793	1.17772
226343_at	54878	DPP8	2	dipeptidyl-peptidase 8	NM_017743 /// NM_130434 /// NM_197960 /// NM_197961	-3.83005	-4.36866	-3.45905	-1.14063	1.10726
214058_at	4610	MYCL1	2	v-myc myelocytomatosis viral oncogene homolog 1, lung carcinoma derived (avian)	NM_001033081 /// NM_001033082 /// NM_005376	-3.83014	-3.83707	-3.47528	-1.00181	1.10211
213188_s_at	84864	MINA	2	MYC induced nuclear antigen	NM_001042533 /// NM_001261829 /// NM_032778 /// NM_153182	-3.83449	-3.87732	-3.22806	-1.01117	1.18786
226161_at	55676	SLC30A6	2	solute carrier family 30 (zinc transporter), member 6	NM_001193513 /// NM_001193514 /// NM_001193515 /// NM_017964	-3.83812	-3.80276	-3.99601	1.0093	-1.04114
202451_at	2965	GTF2H1	2	general transcription factor IIH, polypeptide 1, 62kDa	NM_001142307 /// NM_005316	-3.84022	-3.29711	-3.16198	1.16472	1.2145
212407_at	51603	METTL13	2	methyltransferase like 13	NM_001007239 /// NM_014955 /// NM_015935	-3.84383	-3.7564	-3.86284	1.02327	-1.00494
201448_at	7072	TIA1	2	TIA1 cytotoxic granule-associated RNA binding protein	NM_022037 /// NM_022173	-3.8478	-3.61375	-3.03713	1.06477	1.26692
222388_s_at	55737	VPS35	2	vacuolar protein sorting 35 homolog (S. cerevisiae)	NM_018206	-3.85397	-3.999	-3.87817	-1.03763	-1.00628
218490_s_at	55900	ZNF302	2	zinc finger protein 302	NM_001012320 /// NM_018443	-3.86135	-3.82168	-3.74576	1.01038	1.03086
225716_at	140707	BRI3BP	2	BRI3 binding protein	NM_080626	-3.86268	-4.02182	-4.8134	-1.0412	-1.24613
212215_at	9581	PREPL	2	prolyl endopeptidase-like	NM_001042385 /// NM_001042386 /// NM_001171603 /// NM_001171606 /// NM_001171613 /// NM	-3.86835	-3.75863	-3.26602	1.02919	1.18442
235766_x_at	5873	RAB27A	2	RAB27A, member RAS oncogene family	NM_004580 /// NM_183234 /// NM_183235 /// NM_183236	-3.86972	-4.14262	-3.56961	-1.07052	1.08408
201218_at	1488	CTBP2	2	C-terminal binding protein 2	NM_001083914 /// NM_001329 /// NM_022802	-3.8727	-3.86377	-3.31789	1.00231	1.16721
1552789_at	7095	SEC62	2	SEC62 homolog (S. cerevisiae)	NM_003262	-3.87413	-3.92667	-4.50002	-1.01356	-1.16156
225439_at	84955	NUDCD1	2	NudC domain containing 1	NM_001128211 /// NM_032869	-3.87743	-3.42068	-2.67612	1.13353	1.4489
207794_at	729230	CCR2	2	chemokine (C-C motif) receptor 2	NM_001123041 /// NM_001123396	-3.89492	-4.76471	-6.72042	-1.22331	-1.72543
212530_at	140609	NEK7	2	NIMA-related kinase 7	NM_133494	-3.89686	-3.85309	-3.27091	1.01136	1.19137
225176_at	4012	LNPEP	2	leucyl/cystinyl aminopeptidase	NM_005575 /// NM_175920	-3.9049	-4.24544	-3.69672	-1.08721	1.05631
223060_at	55017	C14orf119	2	chromosome 14 open reading frame 119	NM_017924	-3.90511	-3.98245	-4.58273	-1.0198	-1.17352
226685_at	6645	SNTB2	2	syntrophin, beta 2 (dystrophin-associated protein A1, 59kDa, basic component 2)	NM_006750 /// NM_130845	-3.90555	-4.01355	-3.87278	-1.02765	1.00846
222294_s_at	5873	RAB27A	2	RAB27A, member RAS oncogene family	NM_004580 /// NM_183234 /// NM_183235 /// NM_183236	-3.91181	-3.90992	-3.35311	1.00048	1.16662
218761_at	54778	RNF111	2	ring finger protein 111	NM_001270528 /// NM_001270529 /// NM_001270530 /// NM_017610	-3.94091	-4.70482	-3.92493	-1.19384	1.00407
228157_at	7756	ZNF207	2	zinc finger protein 207	NM_001032293 /// NM_001098507 /// NM_003457	-3.94111	-3.66263	-3.18555	1.07603	1.23718
201098_at	9276	COPB2	2	coatomer protein complex, subunit beta 2 (beta prime)	NM_004766 /// NR_023350	-3.94435	-4.24428	-3.85378	-1.07604	1.0235
226773_at	152926	PPM1K	2	protein phosphatase, Mg2+/Mn2+ dependent, 1K	NM_152542	-3.95748	-4.24735	-2.9285	-1.07325	1.35137
229295_at	23765	IL17RA	2	interleukin 17 receptor A	NM_014339	-3.95926	-4.06827	-3.00708	-1.02753	1.31665
226779_at	92255	LMBRD2	2	LMBR1 domain containing 2	NM_001007527	-3.97928	-4.12702	-3.41552	-1.03713	1.16506
1558972_s_at	387357	THEMIS	2	thymocyte selection associated	NM_001010923 /// NM_001164685 /// NM_001164687	-3.98005	-3.56439	-3.35015	1.11661	1.18802
225558_at	9815	GIT2	2	G protein-coupled receptor kinase interacting ArfGAP 2	NM_001135213 /// NM_001135214 /// NM_014776 /// NM_057169 /// NM_057170 /// NM_139201	-3.99151	-4.10072	-3.31185	-1.02736	1.20522
1558700_s_at	339324	ZNF260	2	zinc finger protein 260	NM_001012756 /// NM_001166036 /// NM_001166037 /// NM_001166038	-4.00335	-4.05291	-4.95209	-1.01238	-1.23699
220235_s_at	55791	LRIF1	2	ligand dependent nuclear receptor interacting factor 1	NM_001006945 /// NM_018372	-4.00721	-4.31405	-3.94377	-1.07657	1.01609
228095_at	9678	PHF14	2	PHD finger protein 14	NM_001007157 /// NM_014660 /// NR_033435 /// NR_033436	-4.01303	-3.76978	-3.48432	1.06453	1.15174
213848_at	1849	DUSP7	2	dual specificity phosphatase 7	NM_001947	-4.02074	-3.68683	-3.49554	1.09057	1.15025
222273_at	64895	PAPOLG	2	poly(A) polymerase gamma	NM_022894	-4.02638	-4.57901	-6.24587	-1.13725	-1.55124
226040_at	100996615	LOC100996615	2	uncharacterized LOC100996615	XR_158829 /// XR_159093 /// XR_159495 /// XR_171669	-4.03852	-4.06154	-4.26888	-1.0057	-1.05704
217414_x_at	3039 /// 3040	HBA1 /// HBA2	2	hemoglobin, alpha 1 /// hemoglobin, alpha 2	NM_000517 /// NM_000558	-4.05361	-5.24176	-110.768	-1.29311	-27.3257
213410_at	26098	C10orf137	2	chromosome 10 open reading frame 137	NM_001202438 /// NM_015608 /// NM_030897	-4.05872	-3.65144	-2.94251	1.11154	1.37934
210220_at	2535	FZD2	2	frizzled family receptor 2	NM_001466	-4.06149	-4.03616	-3.55397	1.00627	1.1428
214735_at	26034	IPCEF1	2	interaction protein for cytohesin exchange factors 1	NM_001130699 /// NM_001130700 /// NM_015553	-4.06256	-3.75636	-2.35367	1.08151	1.72605
211745_x_at	3039 /// 3040	HBA1 /// HBA2	2	hemoglobin, alpha 1 /// hemoglobin, alpha 2	NM_000517 /// NM_000558	-4.0748	-5.29161	-130.325	-1.29862	-31.9831
221937_at	11276	SYNRG	2	synergin, gamma	NM_001163544 /// NM_001163545 /// NM_001163546 /// NM_001163547 /// NM_007247 /// NM_08	-4.08284	-4.04422	-2.5497	1.00955	1.6013
231776_at	8320	EOMES	2	eomesodermin	NM_001278182 /// NM_001278183 /// NM_005442	-4.08408	-3.71111	-2.54465	1.1005	1.60497
203608_at	7915	ALDH5A1	2	aldehyde dehydrogenase 5 family, member A1	NM_001080 /// NM_170740	-4.11234	-3.98255	-4.75622	1.03259	-1.15657
205552_s_at	4938	OAS1	2	2'-5'-oligoadenylate synthetase 1, 40/46kDa	NM_001032409 /// NM_002534 /// NM_016816	-4.11964	-4.20747	-4.60246	-1.02132	-1.1172
235085_at	157285	SGK223	2	homolog of rat pragma of Rnd2	NM_001080826	-4.13293	-3.82157	-3.1184	1.08148	1.32534
64418_at	11276	SYNRG	2	synergin, gamma	NM_001163544 /// NM_001163545 /// NM_001163546 /// NM_001163547 /// NM_007247 /// NM_08	-4.14262	-4.23124	-2.69105	-1.02139	1.5394
226366_at	257218	SHPRH	2	SNF2 histone linker PHD RING helicase, E3 ubiquitin protein ligase	NM_001042683 /// NM_173082	-4.14442	-3.99338	-3.5976	1.03782	1.152
218979_at	80010	RMI1	2	RecQ mediated genome instability 1	NM_024945	-4.1502	-4.03094	-4.46811	1.02959	-1.0766
225509_at	79685	SAP30L	2	SAP30-like	NM_001131062 /// NM_001131063 /// NM_024632 /// NR_024084	-4.1504	-4.40061	-4.75161	-1.06029	-1.14486
225040_s_at	6120 /// 729020	LOC729020 /// RPE	2	rcRPE /// ribulose-5-phosphate-3-epimerase	NM_001143909 /// NM_001278282 /// NM_001278283 /// NM_001278285 /// NM_001278286 /// NM	-4.15585	-4.04366	-3.98149	1.02775	1.04379
202741_at	5567	PRKACB	2	protein kinase, cAMP-dependent, catalytic, beta	NM_001242857 /// NM_001242858 /// NM_001242859 /// NM_001242860 /// NM_001242861 /// NM	-4.15596	-4.64259	-3.15629	-1.11709	1.31672
230098_at	51105	PHF20L1	2	PHD finger protein 20-like 1	NM_001277196 /// NM_016018 /// NM_024878 /// NM_032205 /// NM_198513	-4.18421	-4.43935	-4.32164	-1.06098	-1.03284
209458_x_at	3039 /// 3040	HBA1 /// HBA2	2	hemoglobin, alpha 1 /// hemoglobin, alpha 2	NM_000517 /// NM_000558	-4.1929	-5.61677	-115.813	-1.33959	-27.6213
226458_at	---	OTTHUMG00000175805 /// RP1-39G22.7	2	NULL /// NULL	---	-4.20663	-4.29178	-4.44321	-1.02024	-1.05624
204018_x_at	3039 /// 3040	HBA1 /// HBA2	2	hemoglobin, alpha 1 /// hemoglobin, alpha 2	NM_000517 /// NM_000558	-4.20774	-5.49698	-82.1361	-1.3064	-19.5202
209421_at	4436	MSH2	2	mutS homolog 2, colon cancer, nonpolyposis type 1 (E. coli)	NM_000251 /// NM_001258281	-4.21529	-3.75453	-4.37329	1.12272	-1.03748
225987_at	79689	STEAP4	2	STEAP family member 4	NM_001205315 /// NM_001205316 /// NM_024636	-4.22033	-4.50401	-4.26646	-1.06722	-1.01093
219666_at	64231	MS4A6A	2	membrane-spanning 4-domains, subfamily A, member 6A	NM_001247999 /// NM_022349 /// NM_152851 /// NM_152852	-4.22867	-3.69574	-2.61064	1.1442	1.61979
202850_at	5825	ABCD3	2	ATP-binding cassette, sub-family D (ALD), member 3	NM_001122674 /// NM_002858	-4.23412	-3.91988	-3.98314	1.08017	1.06301
226093_at	196513	DCP1B	2	decapping mRNA 1B	NM_152640	-4.23995	-4.19448	-3.62637	1.01084	1.1692
236401_at	170575	GIMAP1	2	GTPase, IMAP family member 1	NM_130759	-4.26921	-3.98653	-4.01849	1.07091	1.06239
223087_at	55862	ECHDC1	2	enoyl CoA hydratase domain containing 1	NM_001002030 /// NM_001105544 /// NM_001105545 /// NM_001139510 /// NM_018479	-4.27186	-4.07383	-3.67634	1.04861	1.16199
224789_at	25853	DCAF12	2	DDB1 and CUL4 associated factor 12	NM_015397	-4.27604	-4.14149	-4.38499	1.03249	-1.02548
226381_at	100506748	LOC100506748	2	uncharacterized LOC100506748	XR_109878 /// XR_112381 /// XR_171324	-4.28815	-4.20583	-5.38177	1.01957	-1.25503
209995_s_at	8115	TCL1A	2	T-cell leukemia/lymphoma 1A	NM_001098725 /// NM_021966 /// NR_049726	-4.29615	-4.35556	-2.80881	-1.01383	1.52953
211696_x_at	3043	HBB	2	hemoglobin, beta	NM_000518	-4.29912	-5.70561	-197.246	-1.32716	-45.8806
213626_at	84869	CBR4	2	carbonyl reductase 4	NM_032783	-4.30001	-4.00015	-4.01095	1.07496	1.07207
201193_at	3417	IDH1	2	isocitrate dehydrogenase 1 (NADP+), soluble	NM_005896	-4.31289	-4.5257	-3.67373	-1.04934	1.17398
226463_at	528	ATP6V1C1	2	ATPase, H+ transporting, lysosomal 42kDa, V1 subunit C1	NM_001007254 /// NM_001695	-4.33198	-4.3078	-5.70184	1.00561	-1.31622
222691_at	51000	SLC35B3	2	solute carrier family 35, member B3	NM_001142540 /// NM_001142541 /// NM_015948	-4.3577	-3.84678	-3.32847	1.13282	1.30922
202018_s_at	4057	LTF	2	lactotransferrin	NM_001199149 /// NM_002343	-4.37079	-4.41069	-4.34924	-1.00913	1.00495
219574_at	55016	42064	2	membrane-associated ring finger (C3HC4) 1, E3 ubiquitin protein ligase	NM_001166373 /// NM_017923	-4.37996	-3.67575	-3.55368	1.19158	1.23251
225537_at	122553	TRAPPC6B	2	trafficking protein particle complex 6B	NM_001079537 /// NM_177452	-4.38427	-4.25975	-5.2	1.02923	-1.18606
218242_s_at	51111	SUV420H1	2	suppressor of variegation 4-20 homolog 1 (Drosophila)	NM_016028 /// NM_017635	-4.39029	-4.39907	-3.62647	-1.002	1.21062
225572_at	1385	CREB1	2	cAMP responsive element binding protein 1	NM_004379 /// NM_134442	-4.40214	-4.98163	-5.51303	-1.13164	-1.25235
201008_s_at	10628 /// 101060503	LOC101060503 /// TXNIP	2	thioredoxin-interacting protein-like /// thioredoxin interacting protein	NM_006472 /// XM_003960169 /// XM_003960170	-4.42557	-4.36035	-3.36953	1.01496	1.31341
218197_s_at	55074	OXR1	2	oxidation resistance 1	NM_001198532 /// NM_001198533 /// NM_001198534 /// NM_001198535 /// NM_018002 /// NM_18	-4.47036	-4.39904	-4.76012	1.01621	-1.06482
212714_at	113251	LARP4	2	La ribonucleoprotein domain family, member 4	NM_001170803 /// NM_001170804 /// NM_001170808 /// NM_052879 /// NM_199188 /// NM_19919	-4.47286	-4.11904	-4.22708	1.0859	1.05814
222553_x_at	55074	OXR1	2	oxidation resistance 1	NM_001198532 /// NM_001198533 /// NM_001198534 /// NM_001198535 /// NM_018002 /// NM_18	-4.47727	-4.26651	-4.31843	1.0494	1.03678
223816_at	57864	SLC46A2	2	solute carrier family 46, member 2	NM_033051	-4.5039	-4.36489	-3.4211	1.03185	1.31651
212192_at	115207	KCTD12	2	potassium channel tetramerisation domain containing 12	NM_138444	-4.50417	-5.1307	-6.14191	-1.1391	-1.36361
211699_x_at	3039 /// 3040	HBA1 /// HBA2	2	hemoglobin, alpha 1 /// hemoglobin, alpha 2	NM_000517 /// NM_000558	-4.55002	-5.96198	-103.775	-1.31032	-22.8075
212099_at	388	RHOB	2	ras homolog family member B	NM_004040	-4.5547	-4.20517	-3.04697	1.08312	1.49483
218303_x_at	51315	KRCC1	2	lysine-rich coiled-coil 1	NM_016618	-4.56486	-4.20931	-3.47329	1.08447	1.31428
212604_at	10240	MRPS31	2	mitochondrial ribosomal protein S31	NM_005830	-4.57178	-4.69279	-3.58057	-1.02647	1.27683
242648_at	57563	KLHL8	2	kelch-like family member 8	NM_020803	-4.58094	-4.53973	-4.78785	1.00908	-1.04517
217232_x_at	3043	HBB	2	hemoglobin, beta	NM_000518	-4.58131	-6.13782	-97.0297	-1.33975	-21.1795
218519_at	55032	SLC35A5	2	solute carrier family 35, member A5	NM_017945	-4.58441	-4.37922	-5.23363	1.04685	-1.14161
203153_at	3434	IFIT1	2	interferon-induced protein with tetratricopeptide repeats 1	NM_001270927 /// NM_001270928 /// NM_001270929 /// NM_001270930 /// NM_001548	-4.59824	-4.45166	-5.32534	1.03293	-1.15813
202666_s_at	86	ACTL6A	2	actin-like 6A	NM_004301 /// NM_177989 /// NM_178042	-4.6132	-5.16581	-5.88598	-1.11979	-1.2759
203275_at	3660	IRF2	2	interferon regulatory factor 2	NM_002199	-4.63364	-4.34873	-3.91301	1.06551	1.18416
202270_at	2633	GBP1	2	guanylate binding protein 1, interferon-inducible	NM_002053	-4.6622	-4.3765	-3.75234	1.06528	1.24248
218967_s_at	9317	PTER	2	phosphotriesterase related	NM_001001484 /// NM_001261836 /// NM_001261837 /// NM_001261838 /// NM_030664	-4.66344	-4.52315	-3.91464	1.03101	1.19128
201009_s_at	10628 /// 101060503	LOC101060503 /// TXNIP	2	thioredoxin-interacting protein-like /// thioredoxin interacting protein	NM_006472 /// XM_003960169 /// XM_003960170	-4.66892	-4.32104	-3.04852	1.08051	1.53154
239231_at	94039	ZNF101	2	zinc finger protein 101	NM_033204	-4.69144	-5.92453	-6.41288	-1.26284	-1.36693
225095_at	9517	SPTLC2	2	serine palmitoyltransferase, long chain base subunit 2	NM_004863	-4.71137	-4.84696	-5.18878	-1.02878	-1.10133
228167_at	89857	KLHL6	2	kelch-like family member 6	NM_130446	-4.71297	-4.42512	-4.43922	1.06505	1.06167
213238_at	57205	ATP10D	2	ATPase, class V, type 10D	NM_020453	-4.74	-4.79555	-4.41919	-1.01172	1.07259
1555037_a_at	3417	IDH1	2	isocitrate dehydrogenase 1 (NADP+), soluble	NM_005896	-4.77785	-4.36137	-4.06745	1.09549	1.17465
230383_x_at	162394	SLFN5	2	schlafen family member 5	NM_144975	-4.79701	-4.81109	-3.95304	-1.00293	1.2135
218304_s_at	114885	OSBPL11	2	oxysterol binding protein-like 11	NM_022776	-4.81504	-4.54137	-5.98607	1.06026	-1.2432
228190_at	84938	ATG4C	2	autophagy related 4C, cysteine peptidase	NM_032852 /// NM_178221	-4.81902	-4.71933	-4.39245	1.02112	1.09712
1552318_at	170575	GIMAP1	2	GTPase, IMAP family member 1	NM_130759	-4.82805	-4.15887	-3.77551	1.1609	1.27878
230032_at	64172	OSGEPL1	2	O-sialoglycoprotein endopeptidase-like 1	NM_022353	-4.83352	-4.29757	-4.43786	1.12471	1.08916
1552790_a_at	7095	SEC62	2	SEC62 homolog (S. cerevisiae)	NM_003262	-4.83668	-5.31414	-6.26686	-1.09872	-1.29569
235347_at	84859	LRCH3	2	leucine-rich repeats and calponin homology (CH) domain containing 3	NM_032773 /// XR_171093 /// XR_171440	-4.84674	-5.26002	-4.97925	-1.08527	-1.02734
219467_at	54826	GIN1	2	gypsy retrotransposon integrase 1	NM_017676	-4.85916	-4.37284	-4.24345	1.11121	1.1451
230036_at	219285	SAMD9L	2	sterile alpha motif domain containing 9-like	NM_152703	-4.87037	-4.38188	-3.96842	1.11148	1.22728
233329_s_at	51315	KRCC1	2	lysine-rich coiled-coil 1	NM_016618	-4.87552	-4.68997	-4.04028	1.03956	1.20673
209116_x_at	3043	HBB	2	hemoglobin, beta	NM_000518	-4.97404	-6.67998	-277.576	-1.34297	-55.8049
223583_at	79626	TNFAIP8L2	2	tumor necrosis factor, alpha-induced protein 8-like 2	NM_024575	-5.01423	-4.75754	-3.77058	1.05395	1.32983
226603_at	219285	SAMD9L	2	sterile alpha motif domain containing 9-like	NM_152703	-5.03507	-4.67535	-3.48676	1.07694	1.44405
235385_at	55016	42064	2	membrane-associated ring finger (C3HC4) 1, E3 ubiquitin protein ligase	NM_001166373 /// NM_017923	-5.0462	-4.57206	-4.68934	1.1037	1.0761
216379_x_at	100133941	CD24	2	CD24 molecule	NM_013230	-5.05597	-4.90103	-4.08252	1.03161	1.23844
220146_at	51284	TLR7	2	toll-like receptor 7	NM_016562	-5.07378	-5.21543	-5.74799	-1.02792	-1.13288
222201_s_at	9994	CASP8AP2	2	caspase 8 associated protein 2	NM_001137667 /// NM_001137668 /// NM_012115	-5.07962	-4.65109	-4.08397	1.09214	1.24379
205624_at	1359	CPA3	2	carboxypeptidase A3 (mast cell)	NM_001870	-5.08356	-4.95248	-4.96686	1.02647	1.0235
236583_at	170575	GIMAP1	2	GTPase, IMAP family member 1	NM_130759	-5.08515	-4.87946	-4.73337	1.04215	1.07432
209200_at	4208	MEF2C	2	myocyte enhancer factor 2C	NM_001131005 /// NM_001193347 /// NM_001193348 /// NM_001193349 /// NM_001193350 /// NM	-5.10914	-5.16194	-4.26487	-1.01034	1.19796
212603_at	10240	MRPS31	2	mitochondrial ribosomal protein S31	NM_005830	-5.11646	-4.84154	-3.73544	1.05678	1.36971
39318_at	8115	TCL1A	2	T-cell leukemia/lymphoma 1A	NM_001098725 /// NM_021966 /// NR_049726	-5.11783	-5.04572	-3.17397	1.01429	1.61244
222981_s_at	10890	RAB10	2	RAB10, member RAS oncogene family	NM_016131	-5.1192	-4.94531	-4.37151	1.03516	1.17104
224518_s_at	84527	ZNF559	2	zinc finger protein 559	NM_001202406 /// NM_001202407 /// NM_001202408 /// NM_001202409 /// NM_001202410 /// NM	-5.17899	-5.08807	-4.12795	1.01787	1.25461
202869_at	4938	OAS1	2	2'-5'-oligoadenylate synthetase 1, 40/46kDa	NM_001032409 /// NM_002534 /// NM_016816	-5.19073	-5.18862	-3.43315	1.00041	1.51194
227426_at	6654	SOS1	2	son of sevenless homolog 1 (Drosophila)	NM_005633	-5.19458	-4.68046	-4.11431	1.10984	1.26256
226265_at	79832	QSER1	2	glutamine and serine rich 1	NM_001076786 /// NM_024774	-5.21537	-4.66345	-4.66689	1.11835	1.11753
203765_at	25801	GCA	2	grancalcin, EF-hand calcium binding protein	NM_012198	-5.24284	-5.29367	-6.98666	-1.00969	-1.33261
228282_at	256471	MFSD8	2	major facilitator superfamily domain containing 8	NM_152778	-5.33119	-4.94559	-4.88892	1.07797	1.09046
223386_at	79607	FAM118B	2	family with sequence similarity 118, member B	NM_024556	-5.39774	-5.42952	-4.99527	-1.00589	1.08057
209930_s_at	4778	NFE2	2	nuclear factor (erythroid-derived 2), 45kDa	NM_001136023 /// NM_001261461 /// NM_006163	-5.41316	-5.21908	-5.71926	1.03719	-1.05655
224748_at	10238	DCAF7	2	DDB1 and CUL4 associated factor 7	NM_001003725 /// NM_005828 /// NR_073585	-5.41737	-5.60171	-4.36767	-1.03403	1.24033
209175_at	11196	SEC23IP	2	SEC23 interacting protein	NM_007190 /// NR_037771	-5.49855	-4.96388	-5.81559	1.10771	-1.05766
222714_s_at	51110	LACTB2	2	lactamase, beta 2	NM_016027	-5.52728	-5.56013	-5.01342	-1.00594	1.1025
240265_at	80342	TRAF3IP3	2	TRAF3 interacting protein 3	NM_025228	-5.5275	-5.04121	-5.21383	1.09646	1.06016
222980_at	10890	RAB10	2	RAB10, member RAS oncogene family	NM_016131	-5.54765	-5.61788	-4.84218	-1.01266	1.14569
209771_x_at	100133941	CD24	2	CD24 molecule	NM_013230	-5.55069	-5.0989	-4.70208	1.0886	1.18047
223044_at	30061	SLC40A1	2	solute carrier family 40 (iron-regulated transporter), member 1	NM_014585	-5.5678	-6.12791	-7.69339	-1.1006	-1.38177
218138_at	8195	MKKS	2	McKusick-Kaufman syndrome	NM_018848 /// NM_170784 /// NR_072977	-5.68278	-5.26819	-4.98142	1.0787	1.14079
232383_at	22797	TFEC	2	transcription factor EC	NM_001018058 /// NM_001244583 /// NM_012252	-5.7238	-5.1144	-6.40833	1.11915	-1.11959
204859_s_at	317	APAF1	2	apoptotic peptidase activating factor 1	NM_001160 /// NM_013229 /// NM_181861 /// NM_181868 /// NM_181869	-5.73932	-5.52949	-4.75319	1.03795	1.20747
209829_at	9750	FAM65B	2	family with sequence similarity 65, member B	NM_014722 /// NM_015864	-5.90474	-5.96614	-3.65098	-1.0104	1.6173
235940_at	84267	C9orf64	2	chromosome 9 open reading frame 64	NM_032307	-5.94293	-5.83385	-6.42827	1.0187	-1.08167
201964_at	23064	SETX	2	senataxin	NM_015046	-5.96838	-5.96494	-7.00031	1.00058	-1.1729
212830_at	1955	MEGF9	2	multiple EGF-like-domains 9	NM_001080497	-6.03263	-5.66734	-5.42621	1.06446	1.11176
206978_at	729230	CCR2	2	chemokine (C-C motif) receptor 2	NM_001123041 /// NM_001123396	-6.03517	-7.48406	-14.5013	-1.24008	-2.40281
226230_at	57223	SMEK2	2	SMEK homolog 2, suppressor of mek1 (Dictyostelium)	NM_001122964 /// NM_020463	-6.13228	-5.44565	-5.17126	1.12609	1.18584
220992_s_at	81627	TRMT1L	2	tRNA methyltransferase 1 homolog (S. cerevisiae)-like	NM_001202423 /// NM_030934	-6.24396	-6.22259	-6.01855	1.00344	1.03745
229285_at	6041	RNASEL	2	ribonuclease L (2',5'-oligoisoadenylate synthetase-dependent)	NM_021133	-6.3228	-7.0363	-6.68965	-1.11285	-1.05802
229560_at	51311	TLR8	2	toll-like receptor 8	NM_016610 /// NM_138636	-6.35859	-6.36648	-8.14606	-1.00124	-1.28111
231956_at	57674	RNF213	2	ring finger protein 213	NM_001256071 /// NM_020914 /// NM_020954	-6.41174	-5.42832	-3.74411	1.18116	1.71249
226432_at	55500	ETNK1	2	ethanolamine kinase 1	NM_001039481 /// NM_018638	-6.41227	-6.32758	-6.50263	1.01339	-1.01409
205202_at	5110	PCMT1	2	protein-L-isoaspartate (D-aspartate) O-methyltransferase	NM_001252049 /// NM_001252050 /// NM_001252051 /// NM_001252052 /// NM_001252053 /// NM	-6.52372	-7.1324	-6.49884	-1.0933	1.00383
210254_at	932	MS4A3	2	membrane-spanning 4-domains, subfamily A, member 3 (hematopoietic cell-specific)	NM_001031666 /// NM_001031809 /// NM_006138	-6.65496	-7.24392	-6.90654	-1.0885	-1.0378
1552553_a_at	58484	NLRC4	2	NLR family, CARD domain containing 4	NM_001199138 /// NM_001199139 /// NM_021209	-6.67362	-7.09478	-7.28487	-1.06311	-1.09159
1552386_at	202309	GAPT	2	GRB2-binding adaptor protein, transmembrane	NM_152687	-6.70368	-6.33477	-8.12452	1.05824	-1.21195
220005_at	53829	P2RY13	2	purinergic receptor P2Y, G-protein coupled, 13	NM_023914 /// NM_176894	-6.74183	-3.88183	-1.99398	1.73677	3.3811
218230_at	27236	ARFIP1	2	ADP-ribosylation factor interacting protein 1	NM_001025593 /// NM_001025595 /// NM_014447	-6.75171	-6.20588	-4.82491	1.08795	1.39934
212632_at	8417	STX7	2	syntaxin 7	NM_003569	-7.09991	-6.94568	-5.1821	1.0222	1.37008
235151_at	283357	LOC283357	2	uncharacterized LOC283357	---	-7.18971	-7.22875	-7.55583	-1.00543	-1.05092
229367_s_at	474344	GIMAP6	2	GTPase, IMAP family member 6	NM_001007224 /// NM_001244071 /// NM_001244072 /// NM_024711	-7.59581	-7.12304	-5.9088	1.06637	1.28551
202687_s_at	8743	TNFSF10	2	tumor necrosis factor (ligand) superfamily, member 10	NM_001190942 /// NM_001190943 /// NM_003810 /// NR_033994	-7.97641	-6.56189	-7.66335	1.21557	1.04085
230836_at	7903	ST8SIA4	2	ST8 alpha-N-acetyl-neuraminide alpha-2,8-sialyltransferase 4	NM_005668 /// NM_175052	-8.77909	-8.92738	-11.5513	-1.01689	-1.31577
209662_at	1070	CETN3	2	centrin, EF-hand protein, 3	NM_004365	-8.84968	-8.36463	-8.81021	1.05799	1.00448
202688_at	8743	TNFSF10	2	tumor necrosis factor (ligand) superfamily, member 10	NM_001190942 /// NM_001190943 /// NM_003810 /// NR_033994	-9.36623	-8.1902	-6.56777	1.14359	1.42609
225207_at	5166	PDK4	2	pyruvate dehydrogenase kinase, isozyme 4	NM_002612	-9.87361	-9.39805	-7.98582	1.0506	1.23639
200800_s_at	3303 /// 3304	HSPA1A /// HSPA1B	2	heat shock 70kDa protein 1A /// heat shock 70kDa protein 1B	NM_005345 /// NM_005346	-9.93078	-7.46553	-4.84899	1.33022	2.04801
219243_at	55303	GIMAP4	2	GTPase, IMAP family member 4	NM_018326	-10.1832	-10.4877	-7.52662	-1.02991	1.35295
204959_at	4332	MNDA	2	myeloid cell nuclear differentiation antigen	NM_002432	-10.3366	-9.31332	-5.40694	1.10987	1.91172
219777_at	474344	GIMAP6	2	GTPase, IMAP family member 6	NM_001007224 /// NM_001244071 /// NM_001244072 /// NM_024711	-10.6261	-10.2542	-9.18818	1.03627	1.1565
225290_at	55500	ETNK1	2	ethanolamine kinase 1	NM_001039481 /// NM_018638	-10.9409	-10.4261	-9.48001	1.04937	1.1541
200799_at	3303 /// 3304	HSPA1A /// HSPA1B	2	heat shock 70kDa protein 1A /// heat shock 70kDa protein 1B	NM_005345 /// NM_005346	-12.4238	-8.54842	-4.86765	1.45335	2.55233
214329_x_at	8743	TNFSF10	2	tumor necrosis factor (ligand) superfamily, member 10	NM_001190942 /// NM_001190943 /// NM_003810 /// NR_033994	-12.6501	-12.0869	-10.9219	1.04659	1.15823
205898_at	1524	CX3CR1	2	chemokine (C-X3-C motif) receptor 1	NM_001171171 /// NM_001171172 /// NM_001171174 /// NM_001337	-14.9706	-14.2674	-8.73744	1.04929	1.71338
235306_at	155038	GIMAP8	2	GTPase, IMAP family member 8	NM_175571	-16.5818	-15.1523	-12.4089	1.09434	1.33628
205033_s_at	1667 /// 1668 /// 728358	DEFA1 /// DEFA1B /// DEFA3	2	defensin, alpha 1 /// defensin, alpha 1B /// defensin, alpha 3, neutrophil-specific	NM_001042500 /// NM_004084 /// NM_005217	-36.6765	-38.0632	-34.421	-1.03781	1.06553
206207_at	1178	CLC	2	Charcot-Leyden crystal galectin	NM_001828	-43.4577	-50.798	-45.3142	-1.16891	-1.04272

## Sheet: 18 genes by -80C vs LN2
Affymetrix Probeset ID	Entrez Gene ID	Gene Symbol	Cluster	Gene Name	RefSeq Transcript ID	Fold-Change ( LN2 vs. Fresh)	Fold-Change (Cycled vs. Fresh)	Fold-Change (-80C vs. Fresh)	Fold-Change (Cycled vs. LN2)	Fold-Change (-80C vs. LN2)
210387_at	83988	NCALD	1	neurocalcin delta	NM_001040624 /// NM_001040625 /// NM_001040626 /// NM_001040627 /// NM_001040628 /// NM	-1.42738	-1.26183	2.38437	1.1312	3.40341
201694_s_at	1958	EGR1	1	early growth response 1	NM_001964	-1.56784	-1.1823	3.34266	1.32609	5.24074
201693_s_at	1958	EGR1	1	early growth response 1	NM_001964	-1.62711	-1.37118	3.34015	1.18665	5.43479
235102_x_at	26851 /// 780851 /// 780852 /// 780853 /// 780854	SNORD3A /// SNORD3B-1 /// SNORD3B-2 /// SNORD3C /// SNORD3D	1	small nucleolar RNA, C/D box 3A /// small nucleolar RNA, C/D box 3B-1 /// small nucleol	NR_002906 /// NR_003271 /// NR_003924 /// NR_006880 /// NR_006881 /// NR_006882	-1.98983	-1.30474	2.58913	1.52508	5.15193
227404_s_at	1958	EGR1	1	early growth response 1	NM_001964	-2.02733	-1.53563	3.34051	1.32019	6.77231
209189_at	2353	FOS	1	FBJ murine osteosarcoma viral oncogene homolog	NM_005252	-2.21266	-1.69216	1.53244	1.3076	3.39076
220005_at	53829	P2RY13	2	purinergic receptor P2Y, G-protein coupled, 13	NM_023914 /// NM_176894	-6.74183	-3.88183	-1.99398	1.73677	3.3811
202948_at	3554	IL1R1	1	interleukin 1 receptor, type I	NM_000877	9.13841	8.73945	2.2416	-1.04565	-4.07674
223567_at	10501	SEMA6B	1	sema domain, transmembrane domain (TM), and cytoplasmic domain, (semaphorin) 6B	NM_020241 /// NM_032108 /// NM_133327	7.38585	6.75893	2.43108	-1.09275	-3.0381
203504_s_at	19	ABCA1	1	ATP-binding cassette, sub-family A (ABC1), member 1	NM_005502	5.45366	5.72099	1.48435	1.04902	-3.67411
212458_at	200734	SPRED2	1	sprouty-related, EVH1 domain containing 2	NM_001128210 /// NM_181784	5.40907	5.12185	1.65517	-1.05608	-3.26798
226545_at	135228	CD109	1	CD109 molecule	NM_001159587 /// NM_001159588 /// NM_133493	5.32702	6.04429	1.47871	1.13465	-3.60247
222450_at	56937	PMEPA1	1	prostate transmembrane protein, androgen induced 1	NM_001255976 /// NM_020182 /// NM_199169 /// NM_199170 /// NM_199171	4.781	4.24493	1.43194	-1.12629	-3.33884
222528_s_at	51312	SLC25A37	1	solute carrier family 25 (mitochondrial iron transporter), member 37	NM_016612	3.32973	2.96537	1.06339	-1.12287	-3.13123
225567_at	100505573	LOC100505573	1	uncharacterized LOC100505573	XR_109180 /// XR_111498 /// XR_172079	1.54768	1.24383	-1.95619	-1.24428	-3.02755
201005_at	928	CD9	2	CD9 molecule	NM_001769	-1.07032	-1.20821	-3.26627	-1.12883	-3.05167
222717_at	8436	SDPR	2	serum deprivation response	NM_004657	-1.46289	-1.82912	-4.53371	-1.25035	-3.09915
214414_x_at	3039 /// 3040	HBA1 /// HBA2	2	hemoglobin, alpha 1 /// hemoglobin, alpha 2	NM_000517 /// NM_000558	-3.41705	-4.23515	-249.092	-1.23942	-72.8967
217414_x_at	3039 /// 3040	HBA1 /// HBA2	2	hemoglobin, alpha 1 /// hemoglobin, alpha 2	NM_000517 /// NM_000558	-4.05361	-5.24176	-110.768	-1.29311	-27.3257
211745_x_at	3039 /// 3040	HBA1 /// HBA2	2	hemoglobin, alpha 1 /// hemoglobin, alpha 2	NM_000517 /// NM_000558	-4.0748	-5.29161	-130.325	-1.29862	-31.9831
209458_x_at	3039 /// 3040	HBA1 /// HBA2	2	hemoglobin, alpha 1 /// hemoglobin, alpha 2	NM_000517 /// NM_000558	-4.1929	-5.61677	-115.813	-1.33959	-27.6213
204018_x_at	3039 /// 3040	HBA1 /// HBA2	2	hemoglobin, alpha 1 /// hemoglobin, alpha 2	NM_000517 /// NM_000558	-4.20774	-5.49698	-82.1361	-1.3064	-19.5202
211696_x_at	3043	HBB	2	hemoglobin, beta	NM_000518	-4.29912	-5.70561	-197.246	-1.32716	-45.8806
211699_x_at	3039 /// 3040	HBA1 /// HBA2	2	hemoglobin, alpha 1 /// hemoglobin, alpha 2	NM_000517 /// NM_000558	-4.55002	-5.96198	-103.775	-1.31032	-22.8075
217232_x_at	3043	HBB	2	hemoglobin, beta	NM_000518	-4.58131	-6.13782	-97.0297	-1.33975	-21.1795
209116_x_at	3043	HBB	2	hemoglobin, beta	NM_000518	-4.97404	-6.67998	-277.576	-1.34297	-55.8049
