# Supplementary material for: The effects of storage temperature on PBMC gene expression
Source: BMC Immunol. 2016 Mar 15;17:6. doi: 10.1186/s12865-016-0144-1 (PMC4791795; doi:10.1186/s12865-016-0144-1)
Supplement: Additional file 2: — Supplemental data for Table 2. A list of the 430 genes associated with specific pathways and clusters that demonstrated a greater than 3-fold change as shown in Table 2. (XLSX 31 kb) [file 12865_2016_144_MOESM2_ESM.xlsx]

## Sheet: Pathway Genes
Pathway	Gene Symbol	Cluster	Entrez Gene	Gene Title
Toll-like Receptor Signaling	IL1B	1	3553	interleukin 1, beta
Toll-like Receptor Signaling	TNFAIP3	1	7128	tumor necrosis factor, alpha-induced protein 3
Toll-like Receptor Signaling	JUN	1	3725	Jun proto-oncogene
Toll-like Receptor Signaling	NFKBIA	1	4792	nuclear factor of kappa light polypeptide gene enhancer in B-cells inhibitor, alpha
Toll-like Receptor Signaling	TNF	1	7124	tumor necrosis factor
Toll-like Receptor Signaling	IRAK2	1	3656	interleukin-1 receptor-associated kinase 2
Toll-like Receptor Signaling	NFKB2	1	4791	nuclear factor of kappa light polypeptide gene enhancer in B-cells 2 (p49/p100)
Toll-like Receptor Signaling	NFKB1	1	4790	nuclear factor of kappa light polypeptide gene enhancer in B-cells 1
Toll-like Receptor Signaling	TRAF4	1	9618	TNF receptor-associated factor 4
Toll-like Receptor Signaling	IL1RN	1	3557	interleukin 1 receptor antagonist
Toll-like Receptor Signaling	IL1A	1	3552	interleukin 1, alpha
Toll-like Receptor Signaling	FOS	1	2353	FBJ murine osteosarcoma viral oncogene homolog
Toll-like Receptor Signaling	TLR5	2	7100	toll-like receptor 5
Toll-like Receptor Signaling	MAP3K7	2	6885	mitogen-activated protein kinase kinase kinase 7
Toll-like Receptor Signaling	MAP4K4	2	9448	mitogen-activated protein kinase kinase kinase kinase 4
Toll-like Receptor Signaling	TLR4	2	7099	toll-like receptor 4
Toll-like Receptor Signaling	IRAK3	2	11213	interleukin-1 receptor-associated kinase 3
Toll-like Receptor Signaling	TLR7	2	51284	toll-like receptor 7
Toll-like Receptor Signaling	TLR8	2	51311	toll-like receptor 8
Pathway	Gene Symbol	Cluster	Entrez Gene	Gene Title
NF-KB Signaling	IL1B	1	3553	interleukin 1, beta
NF-KB Signaling	IL1R1	1	3554	interleukin 1 receptor, type I
NF-KB Signaling	BCL10	1	8915	B-cell CLL/lymphoma 10
NF-KB Signaling	TNFAIP3	1	7128	tumor necrosis factor, alpha-induced protein 3
NF-KB Signaling	NFKBIE	1	4794	nuclear factor of kappa light polypeptide gene enhancer in B-cells inhibitor, epsilon
NF-KB Signaling	NFKBIA	1	4792	nuclear factor of kappa light polypeptide gene enhancer in B-cells inhibitor, alpha
NF-KB Signaling	ARAF	1	369	v-raf murine sarcoma 3611 viral oncogene homolog
NF-KB Signaling	NFKB2	1	4791	nuclear factor of kappa light polypeptide gene enhancer in B-cells 2 (p49/p100)
NF-KB Signaling	RELB	1	5971	v-rel reticuloendotheliosis viral oncogene homolog B
NF-KB Signaling	BRAF	1	673	v-raf murine sarcoma viral oncogene homolog B1
NF-KB Signaling	NFKB1	1	4790	nuclear factor of kappa light polypeptide gene enhancer in B-cells 1
NF-KB Signaling	IL1R2	1	7850	interleukin 1 receptor, type II
NF-KB Signaling	MAP3K8	1	1326	mitogen-activated protein kinase kinase kinase 8
NF-KB Signaling	TNF	1	7124	tumor necrosis factor
NF-KB Signaling	IL1A	1	3552	interleukin 1, alpha
NF-KB Signaling	IL1RN	1	3557	interleukin 1 receptor antagonist
NF-KB Signaling	TLR4	2	7099	toll-like receptor 4
NF-KB Signaling	MAP4K4	2	9448	mitogen-activated protein kinase kinase kinase kinase 4
NF-KB Signaling	GSK3B	2	2932	glycogen synthase kinase 3 beta
NF-KB Signaling	MAP3K7	2	6885	mitogen-activated protein kinase kinase kinase 7
NF-KB Signaling	TLR5	2	7100	toll-like receptor 5
NF-KB Signaling	PRKACB	2	5567	protein kinase, cAMP-dependent, catalytic, beta
NF-KB Signaling	IRAK3	2	11213	interleukin-1 receptor-associated kinase 3
NF-KB Signaling	TLR7	2	51284	toll-like receptor 7
NF-KB Signaling	TLR8	2	51311	toll-like receptor 8
Pathway	Entrez Gene	Cluster	Gene Symbol	Gene Title
Cell Death	BCL10	1	8915	B-cell CLL/lymphoma 10
Cell Death	BCL2L11	1	10018	BCL2-like 11 (apoptosis facilitator)
Cell Death	BCL2A1	1	597	BCL2-related protein A1
Cell Death	FOSL2	1	2355	FOS-like antigen 2
Cell Death	NLRP3	1	114548	NLR family, pyrin domain containing 3
Cell Death	RYBP	1	23429	RING1 and YY1 binding protein
Cell Death	SHB	1	6461	Src homology 2 domain containing adaptor protein B
Cell Death	TRAF4	1	9618	TNF receptor-associated factor 4
Cell Death	ATXN1	1	6310	ataxin 1
Cell Death	BRE	1	9577	brain and reproductive organ-expressed (TNFRSF1A modulator)
Cell Death	CLN8	1	2055	ceroid-lipofuscinosis, neuronal 8 (epilepsy, progressive with mental retardation)
Cell Death	CUL1	1	8454	cullin 1
Cell Death	CSRNP1	1	64651	cysteine-serine-rich nuclear protein 1
Cell Death	FOXO3	1	2309	forkhead box O3
Cell Death	GADD45A	1	1647	growth arrest and DNA-damage-inducible, alpha
Cell Death	GADD45B	1	4616	growth arrest and DNA-damage-inducible, beta
Cell Death	IER3	1	8870	immediate early response 3
Cell Death	IFNG	1	3458	interferon, gamma
Cell Death	IL1A	1	3552	interleukin 1, alpha
Cell Death	IL1B	1	3553	interleukin 1, beta
Cell Death	JMJD6	1	23210	jumonji domain containing 6
Cell Death	JUN	1	3725	jun oncogene
Cell Death	MCL1	1	4170	myeloid cell leukemia sequence 1 (BCL2-related)
Cell Death	GPR109A	1	8843	niacin receptor 1
Cell Death	NFKB1	1	4790	nuclear factor of kappa light polypeptide gene enhancer in B-cells 1
Cell Death	NFKBIA	1	4792	nuclear factor of kappa light polypeptide gene enhancer in B-cells inhibitor, alpha
Cell Death	OSM	1	5008	oncostatin M
Cell Death	OPA1	1	4976	optic atrophy 1 (autosomal dominant)
Cell Death	OLR1	1	4973	oxidized low density lipoprotein (lectin-like) receptor 1
Cell Death	PPARD	1	5467	peroxisome proliferator-activated receptor delta
Cell Death	PMAIP1	1	5366	phorbol-12-myristate-13-acetate-induced protein 1
Cell Death	PHLDA1	1	22822	pleckstrin homology-like domain, family A, member 1
Cell Death	PHLDA2	1	7262	pleckstrin homology-like domain, family A, member 2
Cell Death	POLB	1	5423	polymerase (DNA directed), beta
Cell Death	PDCD4	1	27250	programmed cell death 4 (neoplastic transformation inhibitor)
Cell Death	PPP1R15A	1	23645	protein phosphatase 1, regulatory (inhibitor) subunit 15A
Cell Death	RIPK2	1	8767	receptor-interacting serine-threonine kinase 2
Cell Death	STK17B	1	9262	serine/threonine kinase 17b
Cell Death	SGK1	1	6446	serum/glucocorticoid regulated kinase 1
Cell Death	SRA1	1	10011	steroid receptor RNA activator 1
Cell Death	SOD2	1	6648	superoxide dismutase 2, mitochondrial
Cell Death	THBS1	1	7057	thrombospondin 1
Cell Death	TNF	1	7124	tumor necrosis factor (TNF superfamily, member 2)
Cell Death	TNFAIP3	1	7128	tumor necrosis factor, alpha-induced protein 3
Cell Death	TP53BP2	1	7159	tumor protein p53 binding protein, 2
Cell Death	ZC3H12A	1	80149	zinc finger CCCH-type containing 12A
Cell Death	BAG4	2	9530	BCL2-associated athanogene 4
Cell Death	CD24	2	938	CD24 molecule
Cell Death	FASTKD1	2	79675	FAST kinase domains 1
Cell Death	FGD4	2	121512	FYVE, RhoGEF and PH domain containing 4
Cell Death	JAK2	2	3717	Janus kinase 2
Cell Death	NLRC4	2	58484	NLR family, CARD domain containing 4
Cell Death	ARHGEF3	2	50650	Rho guanine nucleotide exchange factor (GEF) 3
Cell Death	SLK	2	9748	STE20-like kinase (yeast)
Cell Death	TIA1	2	7072	TIA1 cytotoxic granule-associated RNA binding protein
Cell Death	APAF1	2	317	apoptotic peptidase activating factor 1
Cell Death	CASP1	2	834	caspase 1, apoptosis-related cysteine peptidase (interleukin 1, beta, convertase)
Cell Death	CASP8AP2	2	9994	caspase 8 associated protein 2
Cell Death	CARD6	2	84674	caspase recruitment domain family, member 6
Cell Death	CLN5	2	1203	ceroid-lipofuscinosis, neuronal 5
Cell Death	C3ORF38	2	285237	chromosome 3 open reading frame 38
Cell Death	DIDO1	2	11083	death inducer-obliterator 1
Cell Death	DYNLL1	2	8655	dynein, light chain, LC8-type 1
Cell Death	FEM1B	2	10116	fem-1 homolog b (C. elegans)
Cell Death	CXCR2	2	3579	interleukin 8 receptor, beta
Cell Death	LIG4	2	3981	ligase IV, DNA, ATP-dependent
Cell Death	MFSD8	2	256471	major facilitator superfamily domain containing 8
Cell Death	MRPS30	2	10884	mitochondrial ribosomal protein S30
Cell Death	MSH2	2	4436	mutS homolog 2, colon cancer, nonpolyposis type 1 (E. coli)
Cell Death	MEF2C	2	4208	myocyte enhancer factor 2C
Cell Death	OPA1	2	4976	optic atrophy 1 (autosomal dominant)
Cell Death	PRF1	2	5551	perforin 1 (pore forming protein)
Cell Death	PSEN1	2	5663	presenilin 1
Cell Death	RABEP1	2	9135	rabaptin, RAB GTPase binding effector protein 1
Cell Death	RHOB	2	388	ras homolog gene family, member B
Cell Death	SETX	2	23064	senataxin
Cell Death	STAT1	2	6772	signal transducer and activator of transcription 1, 91kDa
Cell Death	SLC33A1	2	9197	solute carrier family 33 (acetyl-CoA transporter), member 1
Cell Death	SOS1	2	6654	son of sevenless homolog 1 (Drosophila)
Cell Death	TNFSF10	2	8743	tumor necrosis factor (ligand) superfamily, member 10
Pathway	Entrez Gene	Cluster	Gene Symbol	Gene Title
Defense Response	BCL10	1	8915	B-cell CLL/lymphoma 10
Defense Response	BCL3	1	602	B-cell CLL/lymphoma 3
Defense Response	CLEC7A	1	64581	C-type lectin domain family 7, member A
Defense Response	CD44	1	960	CD44 molecule (Indian blood group)
Defense Response	CD83	1	9308	CD83 molecule
Defense Response	FOSL1	1	8061	FOS-like antigen 1
Defense Response	NLRP3	1	114548	NLR family, pyrin domain containing 3
Defense Response	CCL2	1	6347	chemokine (C-C motif) ligand 2
Defense Response	CCL20	1	6364	chemokine (C-C motif) ligand 20
Defense Response	CCL3L1	1	6349	chemokine (C-C motif) ligand 3-like 1
Defense Response	CCL7	1	6354	chemokine (C-C motif) ligand 7
Defense Response	CXCL16	1	58191	chemokine (C-X-C motif) ligand 16
Defense Response	CXCL2	1	2920	chemokine (C-X-C motif) ligand 2
Defense Response	CXCL3	1	2921	chemokine (C-X-C motif) ligand 3
Defense Response	C5AR1	1	728	complement component 5a receptor 1
Defense Response	IFNG	1	3458	interferon, gamma
Defense Response	IL1RAP	1	3556	interleukin 1 receptor accessory protein
Defense Response	IL1RN	1	3557	interleukin 1 receptor antagonist
Defense Response	IL1R1	1	3554	interleukin 1 receptor, type I
Defense Response	IL1A	1	3552	interleukin 1, alpha
Defense Response	IL1B	1	3553	interleukin 1, beta
Defense Response	IL8	1	3576	interleukin 8
Defense Response	IRAK2	1	3656	interleukin-1 receptor-associated kinase 2
Defense Response	KDM6B	1	23135	lysine (K)-specific demethylase 6B
Defense Response	NFKB1	1	4790	nuclear factor of kappa light polypeptide gene enhancer in B-cells 1
Defense Response	NFKBIZ	1	64332	nuclear factor of kappa light polypeptide gene enhancer in B-cells inhibitor, zeta
Defense Response	OLR1	1	4973	oxidized low density lipoprotein (lectin-like) receptor 1
Defense Response	PTX3	1	5806	pentraxin-related gene, rapidly induced by IL-1 beta
Defense Response	RIPK2	1	8767	receptor-interacting serine-threonine kinase 2
Defense Response	SOCS6	1	9306	suppressor of cytokine signaling 6
Defense Response	THBS1	1	7057	thrombospondin 1
Defense Response	TFRC	1	7037	transferrin receptor (p90, CD71)
Defense Response	TUBB2C	1	10383	tubulin, beta 2C
Defense Response	TNF	1	7124	tumor necrosis factor (TNF superfamily, member 2)
Defense Response	FOS	1	2353	v-fos FBJ murine osteosarcoma viral oncogene homolog
Defense Response	BLNK	2	29760	B-cell linker
Defense Response	CD24	2	938	CD24 molecule
Defense Response	DDX58	2	23586	DEAD (Asp-Glu-Ala-Asp) box polypeptide 58
Defense Response	NLRC4	2	58484	NLR family, CARD domain containing 4
Defense Response	RAB27A	2	5873	RAB27A, member RAS oncogene family
Defense Response	APAF1	2	317	apoptotic peptidase activating factor 1
Defense Response	CCR2	2	729230	chemokine (C-C motif) receptor 2
Defense Response	CX3CR1	2	1524	chemokine (C-X3-C motif) receptor 1
Defense Response	CR1	2	1378	complement component (3b/4b) receptor 1 (Knops blood group)
Defense Response	CYBB	2	1536	cytochrome b-245, beta polypeptide
Defense Response	DEFA1	2	1667	defensin, alpha 1
Defense Response	DEFA4	2	1669	defensin, alpha 4, corticostatin
Defense Response	CXCR2	2	3579	interleukin 8 receptor, beta
Defense Response	LTF	2	4057	lactotransferrin
Defense Response	MNDA	2	4332	myeloid cell nuclear differentiation antigen
Defense Response	NFATC3	2	4775	nuclear factor of activated T-cells, cytoplasmic, calcineurin-dependent 3
Defense Response	PRF1	2	5551	perforin 1 (pore forming protein)
Defense Response	PPBP	2	5473	pro-platelet basic protein (chemokine (C-X-C motif) ligand 7)
Defense Response	RSAD2	2	91543	radical S-adenosyl methionine domain containing 2
Defense Response	SPN	2	6693	sialophorin
Defense Response	TLR4	2	7099	toll-like receptor 4
Defense Response	TLR5	2	7100	toll-like receptor 5
Defense Response	TLR7	2	51284	toll-like receptor 7
Defense Response	TLR8	2	51311	toll-like receptor 8
Defense Response	TAP1	2	6890	transporter 1, ATP-binding cassette, sub-family B (MDR/TAP)
Defense Response	TNFAIP8L2	2	79626	tumor necrosis factor, alpha-induced protein 8-like 2
Defense Response	VNN1	2	8876	vanin 1
Pathway	Entrez Gene	Cluster	Gene Symbol	Gene Title
MAPK	DDIT3	1	1649	DNA-damage-inducible transcript 3
MAPK	ELK4	1	2005	ELK4, ETS-domain protein (SRF accessory protein 1)
MAPK	MAX	1	4149	MYC associated factor X
MAPK	CHP	1	11261	calcium binding protein P22
MAPK	CDC42	1	998	cell division cycle 42 (GTP binding protein, 25kDa)
MAPK	DUSP10	1	11221	dual specificity phosphatase 10
MAPK	DUSP2	1	1844	dual specificity phosphatase 2
MAPK	DUSP4	1	1846	dual specificity phosphatase 4
MAPK	DUSP5	1	1847	dual specificity phosphatase 5
MAPK	DUSP8	1	1850	dual specificity phosphatase 8
MAPK	GADD45A	1	1647	growth arrest and DNA-damage-inducible, alpha
MAPK	GADD45B	1	4616	growth arrest and DNA-damage-inducible, beta
MAPK	GNA12	1	2768	guanine nucleotide binding protein (G protein) alpha 12
MAPK	IL1R1	1	3554	interleukin 1 receptor, type I
MAPK	IL1R2	1	7850	interleukin 1 receptor, type II
MAPK	IL1A	1	3552	interleukin 1, alpha
MAPK	IL1B	1	3553	interleukin 1, beta
MAPK	JUND	1	3727	jun D proto-oncogene
MAPK	JUN	1	3725	jun oncogene
MAPK	MAP3K8	1	1326	mitogen-activated protein kinase kinase kinase 8
MAPK	NFKB1	1	4790	nuclear factor of kappa light polypeptide gene enhancer in B-cells 1
MAPK	NFKB2	1	4791	nuclear factor of kappa light polypeptide gene enhancer in B-cells 2 (p49/p100)
MAPK	NR4A1	1	3164	nuclear receptor subfamily 4, group A, member 1
MAPK	TNF	1	7124	tumor necrosis factor (TNF superfamily, member 2)
MAPK	FOS	1	2353	v-fos FBJ murine osteosarcoma viral oncogene homolog
MAPK	BRAF	1	673	v-raf murine sarcoma viral oncogene homolog B1
MAPK	RELB	1	5971	v-rel reticuloendotheliosis viral oncogene homolog B
MAPK	Dusp7	2	1849	dual specificity phosphatase 7
MAPK	HSPA1A	2	3303	heat shock 70kDa protein 1A
MAPK	MAP3K7	2	6885	mitogen-activated protein kinase kinase kinase 7
MAPK	MAP4K4	2	9448	mitogen-activated protein kinase kinase kinase kinase 4
MAPK	MEF2C	2	4208	myocyte enhancer factor 2C
MAPK	PRKACB	2	5567	protein kinase, cAMP-dependent, catalytic, beta
MAPK	SOS1	2	6654	son of sevenless homolog 1 (Drosophila)
Pathway	Entrez Gene	Cluster	Gene Symbol	Gene Title
Regulation of Transcription	ADNP2	1	22850	ADNP homeobox 2
Regulation of Transcription	ARID5A	1	10865	AT rich interactive domain 5A (MRF1-like)
Regulation of Transcription	BCL10	1	8915	B-cell CLL/lymphoma 10
Regulation of Transcription	BCL3	1	602	B-cell CLL/lymphoma 3
Regulation of Transcription	BTG1	1	694	B-cell translocation gene 1, anti-proliferative
Regulation of Transcription	BCOR	1	54880	BCL6 co-repressor
Regulation of Transcription	DDIT3	1	1649	DNA-damage-inducible transcript 3
Regulation of Transcription	DNAJB6	1	10049	DnaJ (Hsp40) homolog, subfamily B, member 6
Regulation of Transcription	ELK4	1	2005	ELK4, ETS-domain protein (SRF accessory protein 1)
Regulation of Transcription	EAF1	1	85403	ELL associated factor 1
Regulation of Transcription	FOSB	1	2354	FBJ murine osteosarcoma viral oncogene homolog B
Regulation of Transcription	FOSL1	1	8061	FOS-like antigen 1
Regulation of Transcription	FOSL2	1	2355	FOS-like antigen 2
Regulation of Transcription	GABPB1	1	2553	GA binding protein transcription factor, beta subunit 1
Regulation of Transcription	GZF1	1	64412	GDNF-inducible zinc finger protein 1
Regulation of Transcription	IKZF5	1	64376	IKAROS family zinc finger 5 (Pegasus)
Regulation of Transcription	KLF4	1	9314	Kruppel-like factor 4 (gut)
Regulation of Transcription	KLF6	1	1316	Kruppel-like factor 6
Regulation of Transcription	KLF9	1	687	Kruppel-like factor 9
Regulation of Transcription	MXD1	1	4084	MAX dimerization protein 1
Regulation of Transcription	MAX	1	4149	MYC associated factor X
Regulation of Transcription	NKX3-1	1	4824	NK3 homeobox 1
Regulation of Transcription	NLRP3	1	114548	NLR family, pyrin domain containing 3
Regulation of Transcription	PHF20	1	51230	PHD finger protein 20
Regulation of Transcription	RAB1A	1	5861	RAB1A, member RAS oncogene family
Regulation of Transcription	RORA	1	6095	RAR-related orphan receptor A
Regulation of Transcription	RYBP	1	23429	RING1 and YY1 binding protein
Regulation of Transcription	SERTAD1	1	29950	SERTA domain containing 1
Regulation of Transcription	SKIL	1	6498	SKI-like oncogene
Regulation of Transcription	SMAD7	1	4092	SMAD family member 7
Regulation of Transcription	SP3	1	6670	Sp3 transcription factor
Regulation of Transcription	TAF13	1	6884	TAF13 RNA polymerase II, TATA box binding protein (TBP)-associated factor, 18kDa
Regulation of Transcription	TAF5L	1	27097	TAF5-like RNA polymerase II, p300/CBP-associated factor (PCAF)-associated factor, 65kDa
Regulation of Transcription	TGIF1	1	7050	TGFB-induced factor homeobox 1
Regulation of Transcription	TSC22D2	1	9819	TSC22 domain family, member 2
Regulation of Transcription	TSPYL2	1	64061	TSPY-like 2
Regulation of Transcription	ATF3	1	467	activating transcription factor 3
Regulation of Transcription	ASXL1	1	171023	additional sex combs like 1 (Drosophila)
Regulation of Transcription	ATXN1	1	6310	ataxin 1
Regulation of Transcription	BHLHE40	1	8553	basic helix-loop-helix family, member e40
Regulation of Transcription	CREM	1	1390	cAMP responsive element modulator
Regulation of Transcription	CHD2	1	1106	chromodomain helicase DNA binding protein 2
Regulation of Transcription	C14ORF43	1	91748	chromosome 14 open reading frame 43
Regulation of Transcription	C5ORF41	1	153222	chromosome 5 open reading frame 41
Regulation of Transcription	CCDC59	1	29080	coiled-coil domain containing 59
Regulation of Transcription	CRY1	1	1407	cryptochrome 1 (photolyase-like)
Regulation of Transcription	CCNH	1	902	cyclin H
Regulation of Transcription	CCNL1	1	57018	cyclin L1
Regulation of Transcription	CSRNP1	1	64651	cysteine-serine-rich nuclear protein 1
Regulation of Transcription	DNTTIP2	1	30836	deoxynucleotidyltransferase, terminal, interacting protein 2
Regulation of Transcription	EGR1	1	1958	early growth response 1
Regulation of Transcription	EGR2	1	1959	early growth response 2
Regulation of Transcription	EGR3	1	1960	early growth response 3
Regulation of Transcription	ELL2	1	22936	elongation factor, RNA polymerase II, 2
Regulation of Transcription	EPC1	1	80314	enhancer of polycomb homolog 1 (Drosophila)
Regulation of Transcription	EZH2	1	2146	enhancer of zeste homolog 2 (Drosophila)
Regulation of Transcription	EREG	1	2069	epiregulin
Regulation of Transcription	EIF2C2	1	27161	eukaryotic translation initiation factor 2C, 2
Regulation of Transcription	FOXO3	1	2310	forkhead box O3
Regulation of Transcription	HES1	1	3280	hairy and enhancer of split 1, (Drosophila)
Regulation of Transcription	HES4	1	57801	hairy and enhancer of split 4 (Drosophila)
Regulation of Transcription	ID1	1	3397	inhibitor of DNA binding 1, dominant negative helix-loop-helix protein
Regulation of Transcription	ID3	1	3399	inhibitor of DNA binding 3, dominant negative helix-loop-helix protein
Regulation of Transcription	ING3	1	54556	inhibitor of growth family, member 3
Regulation of Transcription	ICAM1	1	3383	intercellular adhesion molecule 1
Regulation of Transcription	IRF2BP2	1	359948	interferon regulatory factor 2 binding protein 2
Regulation of Transcription	IRF4	1	3662	interferon regulatory factor 4
Regulation of Transcription	IFNG	1	3458	interferon, gamma
Regulation of Transcription	IL1B	1	3553	interleukin 1, beta
Regulation of Transcription	IRAK2	1	3656	interleukin-1 receptor-associated kinase 2
Regulation of Transcription	JMJD1C	1	221037	jumonji domain containing 1C
Regulation of Transcription	JMJD6	1	23210	jumonji domain containing 6
Regulation of Transcription	JARID2	1	3720	jumonji, AT rich interactive domain 2
Regulation of Transcription	JUND	1	3727	jun D proto-oncogene
Regulation of Transcription	JUN	1	3725	jun oncogene
Regulation of Transcription	JMY	1	133746	junction mediating and regulatory protein, p53 cofactor
Regulation of Transcription	LRRFIP1	1	9208	leucine rich repeat (in FLII) interacting protein 1
Regulation of Transcription	KDM6B	1	23135	lysine (K)-specific demethylase 6B
Regulation of Transcription	MED13	1	9969	mediator complex subunit 13
Regulation of Transcription	MED26	1	9441	mediator complex subunit 26
Regulation of Transcription	MYNN	1	55892	myoneurin
Regulation of Transcription	NFE2L2	1	4780	nuclear factor (erythroid-derived 2)-like 2
Regulation of Transcription	NFKB1	1	4790	nuclear factor of kappa light polypeptide gene enhancer in B-cells 1
Regulation of Transcription	NFKB2	1	4791	nuclear factor of kappa light polypeptide gene enhancer in B-cells 2 (p49/p100)
Regulation of Transcription	NFKBIA	1	4792	nuclear factor of kappa light polypeptide gene enhancer in B-cells inhibitor, alpha
Regulation of Transcription	NFKBIZ	1	64332	nuclear factor of kappa light polypeptide gene enhancer in B-cells inhibitor, zeta
Regulation of Transcription	NFIL3	1	4783	nuclear factor, interleukin 3 regulated
Regulation of Transcription	NUFIP1	1	26747	nuclear fragile X mental retardation protein interacting protein 1
Regulation of Transcription	NR1D2	1	9975	nuclear receptor subfamily 1, group D, member 2
Regulation of Transcription	NR4A1	1	3164	nuclear receptor subfamily 4, group A, member 1
Regulation of Transcription	NR4A2	1	4929	nuclear receptor subfamily 4, group A, member 2
Regulation of Transcription	NR4A3	1	8013	nuclear receptor subfamily 4, group A, member 3
Regulation of Transcription	OSM	1	5008	oncostatin M
Regulation of Transcription	PER1	1	5187	period homolog 1 (Drosophila)
Regulation of Transcription	PER2	1	8864	period homolog 2 (Drosophila)
Regulation of Transcription	PPARD	1	5467	peroxisome proliferator-activated receptor delta
Regulation of Transcription	PCGF5	1	84333	polycomb group ring finger 5
Regulation of Transcription	PDCD4	1	27250	programmed cell death 4 (neoplastic transformation inhibitor)
Regulation of Transcription	PURB	1	5814	purine-rich element binding protein B
Regulation of Transcription	RLF	1	6018	rearranged L-myc fusion
Regulation of Transcription	RIPK2	1	8767	receptor-interacting serine-threonine kinase 2
Regulation of Transcription	RFX2	1	5990	regulatory factor X, 2 (influences HLA class II expression)
Regulation of Transcription	RLIM	1	51132	ring finger protein, LIM domain interacting
Regulation of Transcription	RUNX1	1	861	runt-related transcription factor 1
Regulation of Transcription	SIK1	1	150094	salt-inducible kinase 1
Regulation of Transcription	SCML1	1	6322	sex comb on midleg-like 1 (Drosophila)
Regulation of Transcription	BCLAF1	1	9774	BCL2-associated transcription factor 1
Regulation of Transcription	TLE1	1	7088	transducin-like enhancer of split 1 (E(sp1) homolog, Drosophila)
Regulation of Transcription	SNAPC1	1	6617	small nuclear RNA activating complex, polypeptide 1, 43kDa
Regulation of Transcription	SRA1	1	10011	steroid receptor RNA activator 1
Regulation of Transcription	SOD2	1	6648	superoxide dismutase 2, mitochondrial
Regulation of Transcription	TFDP1	1	7027	transcription factor Dp-1
Regulation of Transcription	TLE3	1	7090	transducin-like enhancer of split 3 (E(sp1) homolog, Drosophila)
Regulation of Transcription	TRIB1	1	10221	tribbles homolog 1 (Drosophila)
Regulation of Transcription	TNF	1	7124	tumor necrosis factor (TNF superfamily, member 2)
Regulation of Transcription	UBE2V1	1	7335	ubiquitin-conjugating enzyme E2 variant 1
Regulation of Transcription	FOS	1	2353	v-fos FBJ murine osteosarcoma viral oncogene homolog
Regulation of Transcription	MAFB	1	9935	v-maf musculoaponeurotic fibrosarcoma oncogene homolog B (avian)
Regulation of Transcription	MAFF	1	23764	v-maf musculoaponeurotic fibrosarcoma oncogene homolog F (avian)
Regulation of Transcription	MAFG	1	4097	v-maf musculoaponeurotic fibrosarcoma oncogene homolog G (avian)
Regulation of Transcription	MAFK	1	7975	v-maf musculoaponeurotic fibrosarcoma oncogene homolog K (avian)
Regulation of Transcription	REL	1	5966	v-rel reticuloendotheliosis viral oncogene homolog (avian)
Regulation of Transcription	RELB	1	5971	v-rel reticuloendotheliosis viral oncogene homolog B
Regulation of Transcription	SKI	1	6497	v-ski sarcoma viral oncogene homolog (avian)
Regulation of Transcription	VEGFA	1	7422	vascular endothelial growth factor A
Regulation of Transcription	VDR	1	7421	vitamin D (1,25- dihydroxyvitamin D3) receptor
Regulation of Transcription	ZEB2	1	9839	zinc finger E-box binding homeobox 2
Regulation of Transcription	ZBTB10	1	65986	zinc finger and BTB domain containing 10
Regulation of Transcription	ZBTB24	1	9841	zinc finger and BTB domain containing 24
Regulation of Transcription	ZBTB43	1	23099	zinc finger and BTB domain containing 43
Regulation of Transcription	ZNF10	1	7556	zinc finger protein 10
Regulation of Transcription	ZNF165	1	7718	zinc finger protein 165
Regulation of Transcription	ZNF267	1	10308	zinc finger protein 267
Regulation of Transcription	ZNF295	1	49854	zinc finger protein 295
Regulation of Transcription	ZNF326	1	284695	zinc finger protein 326
Regulation of Transcription	ZNF331	1	55422	zinc finger protein 331
Regulation of Transcription	ZNF394	1	84124	zinc finger protein 394
Regulation of Transcription	ZNF571	1	51276	zinc finger protein 571
Regulation of Transcription	ZNF595	1	152687	zinc finger protein 595
Regulation of Transcription	ZMIZ1	1	57178	zinc finger, MIZ-type containing 1
Regulation of Transcription	ZMYM2	1	7750	zinc finger, MYM-type 2
Regulation of Transcription	ASF1A	2	25842	ASF1 anti-silencing function 1 homolog A (S. cerevisiae)
Regulation of Transcription	BCL11A	2	53335	B-cell CLL/lymphoma 11A (zinc finger protein)
Regulation of Transcription	CTBP2	2	1488	C-terminal binding protein 2
Regulation of Transcription	CREBZF	2	58487	CREB/ATF bZIP transcription factor
Regulation of Transcription	SFRS13A	2	10772	FUS interacting protein (serine/arginine-rich) 1
Regulation of Transcription	FLI1	2	2313	Friend leukemia virus integration 1
Regulation of Transcription	IKZF2	2	22807	IKAROS family zinc finger 2 (Helios)
Regulation of Transcription	JAK2	2	3717	Janus kinase 2
Regulation of Transcription	NIF3L1	2	60491	NIF3 NGG1 interacting factor 3-like 1 (S. pombe)
Regulation of Transcription	SAP30L	2	79685	SAP30-like
Regulation of Transcription	SATB1	2	6304	SATB homeobox 1
Regulation of Transcription	SP110	2	3431	SP110 nuclear body protein
Regulation of Transcription	ACTL6A	2	86	actin-like 6A
Regulation of Transcription	ATF1	2	466	activating transcription factor 1
Regulation of Transcription	ATF6	2	22926	activating transcription factor 6
Regulation of Transcription	ASXL2	2	55252	additional sex combs like 2 (Drosophila)
Regulation of Transcription	BRD8	2	10902	bromodomain containing 8
Regulation of Transcription	MYCBP	2	26292	c-myc binding protein
Regulation of Transcription	CREB1	2	1385	cAMP responsive element binding protein 1
Regulation of Transcription	CASP8AP2	2	9994	caspase 8 associated protein 2
Regulation of Transcription	CTNND1	2	1500	catenin (cadherin-associated protein), delta 1
Regulation of Transcription	C10ORF137	2	26098	chromosome 10 open reading frame 137
Regulation of Transcription	ELP2	2	55250	elongation protein 2 homolog (S. cerevisiae)
Regulation of Transcription	ELP3	2	55140	elongation protein 3 homolog (S. cerevisiae)
Regulation of Transcription	EOMES	2	8320	eomesodermin homolog (Xenopus laevis)
Regulation of Transcription	EYA3	2	2140	eyes absent homolog 3 (Drosophila)
Regulation of Transcription	FZD1	2	8321	frizzled homolog 1 (Drosophila)
Regulation of Transcription	GTF2E1	2	2960	general transcription factor IIE, polypeptide 1, alpha 56kDa
Regulation of Transcription	GTF2H1	2	2965	general transcription factor IIH, polypeptide 1, 62kDa
Regulation of Transcription	GTF2H3	2	2967	general transcription factor IIH, polypeptide 3, 34kDa
Regulation of Transcription	HLTF	2	6596	helicase-like transcription factor
Regulation of Transcription	HHEX	2	3087	hematopoietically expressed homeobox
Regulation of Transcription	IRF2	2	3660	interferon regulatory factor 2
Regulation of Transcription	IFI16	2	3428	interferon, gamma-inducible protein 16
Regulation of Transcription	IRAK3	2	11213	interleukin-1 receptor-associated kinase 3
Regulation of Transcription	KDM5A	2	5927	lysine (K)-specific demethylase 5A
Regulation of Transcription	MED1	2	5469	mediator complex subunit 1
Regulation of Transcription	MNDA	2	4332	myeloid cell nuclear differentiation antigen
Regulation of Transcription	MEF2C	2	4208	myocyte enhancer factor 2C
Regulation of Transcription	NFE2	2	4778	nuclear factor (erythroid-derived 2), 45kDa
Regulation of Transcription	NFATC3	2	4775	nuclear factor of activated T-cells, cytoplasmic, calcineurin-dependent 3
Regulation of Transcription	NFYB	2	4801	nuclear transcription factor Y, beta
Regulation of Transcription	ORC2L	2	4999	origin recognition complex, subunit 2-like (yeast)
Regulation of Transcription	PRKAR1A	2	5573	protein kinase, cAMP-dependent, regulatory, type I, alpha (tissue specific extinguisher 1)
Regulation of Transcription	RNF14	2	9604	ring finger protein 14
Regulation of Transcription	RNF20	2	56254	ring finger protein 20
Regulation of Transcription	STAT1	2	6772	signal transducer and activator of transcription 1, 91kDa
Regulation of Transcription	SUV420H1	2	51111	suppressor of variegation 4-20 homolog 1 (Drosophila)
Regulation of Transcription	TXNIP	2	10628	thioredoxin interacting protein
Regulation of Transcription	TMPO	2	7112	thymopoietin
Regulation of Transcription	TLR4	2	7099	toll-like receptor 4
Regulation of Transcription	TCEAL8	2	90843	transcription elongation factor A (SII)-like 8
Regulation of Transcription	TFCP2	2	7024	transcription factor CP2
Regulation of Transcription	TFEC	2	22797	transcription factor EC
Regulation of Transcription	TRERF1	2	55809	transcriptional regulating factor 1
Regulation of Transcription	TRIM27	2	5987	tripartite motif-containing 27
Regulation of Transcription	MYCL1	2	4610	v-myc myelocytomatosis viral oncogene homolog 1, lung carcinoma derived (avian)
Regulation of Transcription	VPS36	2	51028	vacuolar protein sorting 36 homolog (S. cerevisiae)
Regulation of Transcription	ZBTB38	2	253461	zinc finger and BTB domain containing 38
Regulation of Transcription	ZNF146	2	7705	zinc finger protein 146
Regulation of Transcription	ZNF200	2	7752	zinc finger protein 200
Regulation of Transcription	ZNF207	2	7756	zinc finger protein 207
Regulation of Transcription	ZNF226	2	7769	zinc finger protein 226
Regulation of Transcription	ZNF232	2	7775	zinc finger protein 232
Regulation of Transcription	ZNF260	2	339324	zinc finger protein 260
Regulation of Transcription	ZNF280D	2	54816	zinc finger protein 280D
Regulation of Transcription	ZNF302	2	55900	zinc finger protein 302
Regulation of Transcription	ZNF559	2	84527	zinc finger protein 559
Regulation of Transcription	ZNF573	2	126231	zinc finger protein 573
Regulation of Transcription	ZKSCAN1	2	7586	zinc finger with KRAB and SCAN domains 1
