# Supplementary material for: The effects of storage temperature on PBMC gene expression
Source: BMC Immunol. 2016 Mar 15;17:6. doi: 10.1186/s12865-016-0144-1 (PMC4791795; doi:10.1186/s12865-016-0144-1)
Supplement: Additional file 3: — Supplemental data showing which genes with a greater than 3-fold change that are affected in multiple pathways. (XLSX 10 kb) [file 12865_2016_144_MOESM3_ESM.xlsx]

## Sheet: Sheet1
Cluster	Gene Symbol	Cell Death	Regulation of Transcription	Defense Response	MAPK	NF-KB Signaling	Toll-like Receptor Signaling
1	ATXN1	√	√
1	BCL10	√	√	√		√
1	BCL3		√	√
1	BRAF				√	√
1	CSRNP1	√	√
1	DDIT3		√		√
1	ELK4		√		√
1	FOS		√	√	√		√
1	FOSL1		√	√
1	FOSL2	√	√
1	FOXO3	√	√
1	GADD45A	√			√
1	GADD45B	√			√
1	IFNG	√	√	√
1	IL1A	√		√	√	√	√
1	IL1B	√	√	√	√	√	√
1	IL1R1			√	√	√
1	IL1R2				√	√
1	IL1RN			√		√	√
1	IRAK2		√	√			√
1	JMJD6	√	√
1	JUN	√	√		√		√
1	JUND		√		√
1	KDM6B		√	√
1	MAP3K8				√	√
1	MAX		√		√
1	NFKB1	√	√	√	√	√	√
1	NFKB2		√		√	√	√
1	NFKBIA	√	√			√	√
1	NFKBIZ		√	√
1	NLRP3	√	√	√
1	NR4A1		√		√
1	OLR1	√		√
1	OSM	√	√
1	PDCD4	√	√
1	PPARD	√	√
1	RELB		√		√	√
1	RIPK2	√	√	√
1	RYBP	√	√
1	SOD2	√	√
1	SRA1	√	√
1	THBS1	√		√
1	TNF	√	√	√	√	√	√
1	TNFAIP3	√				√	√
1	TRAF4	√					√
2	APAF1	√		√
2	CASP8AP2	√	√
2	CD24	√		√
2	CXCR2	√		√
2	IRAK3		√			√	√
2	JAK2	√	√
2	MAP3K7				√	√	√
2	MAP4K4				√	√	√
2	MEF2C	√	√		√
2	MNDA		√	√
2	NFATC3		√	√
2	NLRC4	√		√
2	PRF1	√		√
2	PRKACB				√	√
2	SOS1	√			√
2	STAT1	√	√
2	TLR4		√	√		√	√
2	TLR5			√		√	√
2	TLR7			√		√	√
2	TLR8			√		√	√
